# Supplementary material for: A knowledge, attitudes, and practices study on ticks and tick-borne diseases in cattle among farmers in a selected area of eastern Bhutan
Source: PLoS One. 2021 Feb 22;16(2):e0247302. doi: 10.1371/journal.pone.0247302 (PMC7899374; doi:10.1371/journal.pone.0247302)
Supplement: S1 Dataset — (XLSX) [file pone.0247302.s006.xlsx]

## Sheet: S1_Dataset
Date	Village	Latitude	Longitude	Age	Gender	Edu_level	Local	Crossbred	Purebred	Hus_prac	seen_tick	ticks_find	ticks_places	ticks_season	ticks_source	ticks_breed	ticks_age	ticks_predilection	ticks_stay	ticks_animals	animal_spp	prod_impact	cattle_dis	heard_TBDs	source	tick_bite	bite_signs	human_dis	acr_red	Shed_red	GFP_red	Reasons_cattle	Cat_shed	conc_floorwash	Bedding	bed_type	when_bed	AHP	visit_purp	control_meth	appli_freq	appli_meth	fall_dur	fallen_ticks	tickcheck_animals	tickcheck_forest	acr_abs	other_use
14/06/2019	Khapthi	27.3409	91.6139	40	Male	Not attended any school	4	3	1	Mix of stall feeding and tethered grazing	Yes	On the animals	Both of the places	Summer	From the forest	Native breeds	Don't know	Neck region, Dewlap, Chest and axillae	No	Yes	Dogs	Bite wound, Loss of weight, Loss of production	Yes	No		Yes	Rash and swelling around the bite, Pain and irritation	Yes	Strongly agree	Strongly agree	Strongly agree	Income through sale of products	Improved shed with CGI Sheet and concrete flooring	Daily	No			Endoparasitism, Tick infestation, Mastitis	To receive medicines for sick animals, To receive acaricides	Use acaricides	Weekly	Hand dressing	Ticks fall off within few hours	Flush it with running water	Always	Always	Do nothing	Can be used to get rid of insects, lice, mites and bugs in homes, Can be used as pesticides in the vegetable fields
14/06/2019	Phoshing	27.3408	91.6144	38	Male	Primary level	0	5	0	Mix of stall feeding and tethered grazing	Yes	On the animals	Both of the places	Summer	From the forest	Exotic breeds	Old cattle	Neck region, Groin and udder, Chest and axillae	Yes	No		Loss of weight, Blood sucking, Bite wound, Loss of production	Yes	No		No		Yes	Strongly agree	Strongly agree	Strongly agree	Family consumption of products	Improved shed with CGI Sheet and concrete flooring	Daily	No			Endoparasitism, Bacterial diseases, Mastitis	To receive medicines for sick animals, To receive acaricides, To receive deworming drugs	Use acaricides	Occasionally	Hand dressing	Ticks fall off within a day	Flush it with running water	Always	Always	Manually remove	Can be used as pesticides in the vegetable fields
14/06/2019	Shachapo	27.3298	91.629	50	Male	Not attended any school	0	8	0	Stall feeding	Yes	On the animals	Warm places	Summer	Don't know	Exotic breeds	Old cattle	Neck region, Groin and udder, Chest and axillae	No	Yes	Dogs	Blood sucking, Anorexia, Loss of weight, Loss of production	Yes	No		Yes	Pain and irritation	Yes	Strongly agree	Strongly agree	Strongly agree	Family consumption of products	Improved shed with CGI Sheet and concrete flooring	Daily	No			Metabolic diseases, Bacterial diseases, Viral diseases	To receive medicines for sick animals, To receive deworming drugs, To receive acaricides	Use acaricides	Occasionally	Hand dressing	Ticks fall off within a day	Flush it with running water	Sometimes	Always	Manually remove	Don't know
14/06/2019	Sachapo	27.3297	91.6288	64	Male	Not attended any school	3	1	0	Stall feeding	Yes	On the animals, In the forests	Warm places	Winter	From the forest	Native breeds	Old cattle	Neck region, Groin and udder, Dewlap	Yes	Yes	Dogs	Blood sucking, Bite wound, Loss of weight, Loss of production	Yes	No		Yes	Pain and irritation, Rash and swelling around the bite	Yes	Strongly agree	Strongly agree	Strongly agree	Family consumption of products	Improved shed with CGI Sheet and concrete flooring	Daily	No			Mastitis, Endoparasitism, Metabolic diseases	To receive deworming drugs, To receive acaricides, To receive medicines for sick animals	Use acaricides, Manually remove the ticks, Adopt good farm practices	Fortnightly	Hand dressing	Ticks fall off within few hours	Let it stay on the ground	Sometimes	Sometimes	Manually remove , Brush the animal	Can be used as pesticides in the vegetable fields
14/06/2019	Shachapo	27.3297	91.6289	25	Female	Not attended any school	2	3	0	Stall feeding	Yes	On the animals	Both of the places	Throughout the year	Don't know	Exotic breeds	Young calves	Neck region, Anus and perianal region	Don't know	Yes	Dogs	Bite wound, Blood sucking, Loss of production, Loss of weight	Yes	No		Yes	Pain and irritation	Yes	Strongly agree	Strongly agree	Strongly agree	Family consumption of products	Improved shed with CGI Sheet and concrete flooring	Daily	No			Metabolic diseases, Bacterial diseases, Viral diseases	To receive medicines for sick animals, To receive deworming drugs, To receive acaricides	Use acaricides	Occasionally	Hand dressing	Ticks fall off within a day	Flush it with running water	Sometimes	Sometimes	Manually remove	Can be used to get rid of insects, lice, mites and bugs in homes
14/06/2019	Sachapo	27.3297	91.6289	74	Male	Not attended any school	0	3	0	Stall feeding	Yes	On the animals, In the forests	Warm places	Summer	Don't know	Exotic breeds	Old cattle	Dewlap, Neck region, Groin and udder	Yes	Yes	Dogs	Blood sucking, Bite wound, Loss of weight, Loss of production	Yes	No		Yes	Pain and irritation, Rash and swelling around the bite	Yes	Strongly agree	Strongly agree	Strongly agree	Income through sale of products	Conventional Shed (built with local materials)		Yes	Litter leaves	Winter	Mastitis, Metabolic diseases, Endoparasitism	To receive medicines for sick animals, To receive deworming drugs, To receive acaricides	Use acaricides, Adopt good farm practices, Manually remove the ticks	Monthly	Hand dressing	Ticks fall off within few hours	Let it stay on the ground	Sometimes	Sometimes	Manually remove , Brush the animal	Can be used as pesticides in the vegetable fields
14/06/2019	Shachapo	27.3296	91.6289	27	Female	Not attended any school	0	2	0	Stall feeding	Yes	On the animals	Warm places	Summer	Don't know	Don't know	Young calves	Dewlap, Groin and udder, Neck region	Don't know	Yes	Dogs	Blood sucking, Loss of weight, Loss of production	Yes	No		Yes	Pain and irritation, Rash and swelling around the bite	Yes	Strongly agree	Agree	Agree	Family consumption of products	Improved shed with CGI Sheet and concrete flooring	Daily	No			Bacterial diseases, Metabolic diseases, Viral diseases	To receive medicines for sick animals, To receive deworming drugs, To receive acaricides	Use acaricides, Manually remove the ticks	Occasionally	Hand dressing	Ticks fall off within a day	Flush it with running water	Sometimes	Sometimes	Manually remove	Don't know
14/06/2019	Zangkhar	27.3399	91.6117	47	Female	Not attended any school	0	6	0	Mix of stall feeding and tethered grazing	Yes	On the animals	Warm places	Summer	From the forest	Native breeds	Old cattle	Neck region, Groin and udder, Chest and axillae	Yes	Yes	Dogs	Loss of weight, Blood sucking, Loss of production, Bite wound	Don't know	No		Yes	Pain and irritation, Rash and swelling around the bite	Don't know	Strongly agree	Strongly agree	Strongly agree	Income through sale of products	Improved shed with CGI Sheet and concrete flooring	Daily	No			Mastitis, Endoparasitism, Bacterial diseases	To receive acaricides, To receive deworming drugs, To receive medicines for sick animals	Use acaricides	Occasionally	Hand dressing	Ticks fall off within few days	Let it stay on the ground	Never	Sometimes	Do nothing	Don't know
14/06/2019	Phoshing	27.339	91.611	61	Male	Not attended any school	1	1	2	Stall feeding	Yes	In the forests, On the animals, In the pastureland	Warm places	Summer	From the forest	Exotic breeds	Old cattle	Neck region, Chest and axillae	No	Yes	Dogs, Equines, Small ruminants (sheep and goats)	Loss of weight, Blood sucking	Yes	No		Yes	Pain and irritation	No	Strongly agree	Agree	Agree	Income through sale of products	Improved shed with CGI Sheet and concrete flooring	Daily	No			Metabolic diseases, Mastitis, Viral diseases	To receive medicines for sick animals, To receive acaricides	Use acaricides	Monthly	Hand dressing	Ticks fall off within few days	Flush it with running water	Always	Always	Apply salt solution	Don't know
14/06/2019	Shachapo	27.331	91.6265	27	Female	Not attended any school	3	2	0	Stall feeding	Yes	On the animals	Warm places	Summer	Don't know	Exotic breeds	Old cattle	Neck region, Groin and udder	Don't know	Yes	Dogs	Blood sucking, Loss of weight, Loss of production	Yes	No		No		Don't know	Strongly agree	Agree	Agree	Family consumption of products	Improved shed with CGI Sheet and concrete flooring	Daily	No			Metabolic diseases, Bacterial diseases, Viral diseases	To receive acaricides, To receive deworming drugs, To receive medicines for sick animals	Use acaricides	Occasionally	Hand dressing	Ticks fall off within a day	Flush it with running water	Sometimes	Sometimes	Manually remove	Don't know
14/06/2019	Phoshing	27.3391	91.6112	47	Male	Not attended any school	1	9	0	Mix of stall feeding and tethered grazing	Yes	On the animals, In the forests, In the pastureland	Warm places	Summer	From the forest	Native breeds	Old cattle	Anus and perianal region, Neck region	Yes	Yes	Dogs	Blood sucking, Loss of weight, Hide damage	Don't know	No		No		Yes	Agree	Agree	Strongly agree	Income through sale of products	Improved shed with CGI Sheet and concrete flooring	Daily	No			Metabolic diseases, Endoparasitism, Mastitis	To receive medicines for sick animals, To receive deworming drugs, To receive acaricides	Use acaricides	Weekly	Hand dressing	Ticks fall off within few days	Let it stay on the ground	Never	Never	Brush the animal	Don't know
14/06/2019	Phoshing	27.3385	91.6109	47	Female	Not attended any school	0	0	5	Mix of stall feeding and tethered grazing	Yes	On the animals	Warm places	Summer	From the forest	Native breeds	Old cattle	Neck region, Groin and udder	Yes	No		Bite wound, Loss of weight	Yes	No		Yes	Pain and irritation, Rash and swelling around the bite, Fever and headache	Yes	Agree	Disagree	Disagree	Income through sale of products	Improved shed with CGI Sheet and concrete flooring	Daily	No			Metabolic diseases, Mastitis, Bacterial diseases	To receive medicines for sick animals, To receive acaricides	Use acaricides	Fortnightly	Hand dressing	Ticks fall off within few hours	Flush it with running water	Always	Always	Do nothing	Can be used to get rid of insects, lice, mites and bugs in homes
14/06/2019	Phenerypam	27.3318	91.623	36	Female	Not attended any school	1	1	0	Stall feeding	Yes	On the animals	Warm places	Summer	Don't know	Exotic breeds	Adult	Neck region, Chest and axillae	No	Yes	Dogs	Blood sucking, Loss of weight, Loss of production	Yes	No		Yes	Pain and irritation	Yes	Agree	Agree	Agree	As a source of manure	Improved shed with CGI Sheet and concrete flooring	Daily	No			Metabolic diseases, Viral diseases, Tick infestation	To receive medicines for sick animals, To receive deworming drugs, To receive acaricides	Use acaricides, Adopt good farm practices	Occasionally	Hand dressing	Ticks fall off within a day	Flush it with running water	Sometimes	Sometimes	Manually remove	Don't know
14/06/2019	Phoshing	27.3387	91.6111	36	Male	Buddhist studies	0	4	0	Mix of stall feeding and tethered grazing	Yes	On the animals	Both of the places	Summer	From the forest	Exotic breeds	Adult	Neck region, Groin and udder, Chest and axillae, Dewlap	Yes	Yes	Dogs	Loss of weight, Blood sucking, Loss of production	Yes	No		No		No	Strongly agree	Strongly agree	Strongly agree	Income through sale of products	Improved shed with CGI Sheet and concrete flooring	Daily	No			Endoparasitism, Metabolic diseases, Bacterial diseases	To receive acaricides, To receive medicines for sick animals	Use acaricides	Occasionally	Hand dressing	Ticks fall off within few days	Let it stay on the ground	Never	Never	Do nothing	Can be used as pesticides in the vegetable fields
14/06/2019	Phoshing	27.3391	91.6111	47	Male	Not attended any school	0	10	4	Stall feeding	Yes	On the animals, In the forests	Warm places	Summer	From the forest	Native breeds	Old cattle	Neck region, Anus and perianal region	No	Yes	Dogs	Loss of weight, Blood sucking, Bite wound	No	No		No		No	Agree	Strongly agree	Strongly agree	Income through sale of products	Improved shed with CGI Sheet and concrete flooring	Daily	No			Metabolic diseases, Bacterial diseases, Mastitis	To receive medicines for sick animals, To receive deworming drugs, To receive acaricides	Adopt good farm practices, Use acaricides, Don't let animals out for grazing	Occasionally	Hand dressing	Ticks fall off within few days	Flush it with running water	Never	Never	Do nothing	Don't know
14/06/2019	Phenaripam	27.3319	91.623	40	Male	Not attended any school	0	4	0	Stall feeding	Yes	On the animals, In the forests	Warm places	Summer	From the forest	Exotic breeds	Old cattle	Neck region, Dewlap, Groin and udder	Yes	Yes	Dogs	Blood sucking, Bite wound, Loss of weight, Loss of production	Yes	No		Yes	Pain and irritation, Rash and swelling around the bite	Yes	Strongly agree	Strongly agree	Strongly agree	Family consumption of products	Improved shed with CGI Sheet and concrete flooring	Daily	No			Mastitis, Endoparasitism, Metabolic diseases	To receive medicines for sick animals, To receive deworming drugs, To receive acaricides	Use acaricides, Adopt good farm practices, Manually remove the ticks	Fortnightly	Hand dressing	Ticks fall off within a day	Flush it with running water	Sometimes	Sometimes	Manually remove , Brush the animal	Can be used as pesticides in the vegetable fields
14/06/2019	Phenarypam	27.3318	91.6229	41	Male	Not attended any school	0	4	0	Stall feeding	Yes	On the animals	Warm places	Summer	Don't know	Exotic breeds	Old cattle	Neck region, Groin and udder	Don't know	Yes	Dogs	Blood sucking, Loss of weight, Loss of production	Yes	No		Yes	Pain and irritation, Rash and swelling around the bite	Yes	Strongly agree	Strongly agree	Strongly agree	As a source of manure	Improved shed with CGI Sheet and concrete flooring	Daily	Yes	Litter leaves	Winter	Metabolic diseases, Viral diseases, Tick infestation	To receive medicines for sick animals, To receive deworming drugs, To receive acaricides	Use acaricides	Occasionally	Hand dressing	Ticks fall off within a day	Flush it with running water	Sometimes	Sometimes	Manually remove , Apply Xanthophyllum mixture solution	Can be used to get rid of insects, lice, mites and bugs in homes
14/06/2019	Baining	27.3387	91.6112	57	Male	Not attended any school	2	5	0	Mix of stall feeding and tethered grazing	Yes	On the animals	Both of the places	Throughout the year	From the forest	Exotic breeds	Old cattle	Groin and udder, Neck region, Chest and axillae	Yes	Yes	Dogs	Loss of weight, Blood sucking, Bite wound	No	No		Yes	Pain and irritation, Rash and swelling around the bite	Don't know	Strongly agree	Strongly agree	Strongly agree	Family consumption of products	Improved shed with CGI Sheet and concrete flooring	Daily	No			Mastitis, Metabolic diseases, Tick infestation	To receive medicines for sick animals, To receive acaricides, To receive deworming drugs	Use acaricides	Occasionally	Hand dressing	Ticks fall off within few days	Let it stay on the ground	Sometimes	Never	Manually remove	Can be used as pesticides in the vegetable fields
14/06/2019	Korshong	27.3382	91.6113	48	Female	Not attended any school	0	4	0	Mix of stall feeding and tethered grazing	Yes	On the animals	Warm places	Summer	Don't know	Exotic breeds	Old cattle	Neck region, Dewlap	No	Yes	Dogs	Loss of weight, Loss of production	Yes	No		Yes	Pain and irritation, Rash and swelling around the bite	Yes	Agree	Disagree	Disagree	Family consumption of products	Improved shed with CGI Sheet and concrete flooring	Daily	No			Tick infestation, Bacterial diseases, Metabolic diseases	To receive medicines for sick animals, To receive acaricides	Use acaricides	Occasionally	Hand dressing	Ticks fall off within few hours	Flush it with running water	Always	Always	Manually remove , Brush the animal	Don't know
14/06/2019	Phenaripam	27.3318	91.623	48	Male	Not attended any school	0	8	0	Mix of stall feeding and free grazing	Yes	On the animals, In the forests	Warm places	Summer	From the forest	Exotic breeds	Old cattle	Neck region, Dewlap, Groin and udder, Chest and axillae	Yes	Yes	Dogs	Blood sucking, Bite wound, Loss of weight, Loss of production	Yes	No		Yes	Pain and irritation, Rash and swelling around the bite	Yes	Strongly agree	Strongly agree	Strongly agree	Income through sale of products	Improved shed with CGI Sheet and concrete flooring	Daily	No			Mastitis, Endoparasitism, Metabolic diseases	To receive medicines for sick animals, To receive deworming drugs, To receive acaricides	Use acaricides, Manually remove the ticks, Adopt good farm practices	Fortnightly	Hand dressing	Ticks fall off within few hours	Let it stay on the ground	Sometimes	Sometimes	Manually remove , Brush the animal, Apply Xanthophyllum mixture solution	Can be used as pesticides in the vegetable fields
14/06/2019	Phenarypam	27.3317	91.623	65	Male	Not attended any school	1	2	0	Stall feeding	Yes	On the animals	Warm places	Summer	Don't know	Exotic breeds	Old cattle	Anus and perianal region, Neck region	Don't know	Yes	Dogs	Blood sucking, Loss of weight, Loss of production	Yes	No		Yes	Pain and irritation	Yes	Strongly agree	Strongly agree	Agree	Family consumption of products	Conventional Shed (built with local materials)		Yes	Litter leaves	Summer	Viral diseases, Metabolic diseases, Tick infestation	To receive medicines for sick animals, To receive deworming drugs, To receive acaricides	Use acaricides, Manually remove the ticks	Occasionally	Hand spraying	Ticks fall off within a day	Collect and throw it in the field	Sometimes	Sometimes	Manually remove	Don't know
14/06/2019	Phoshing	27.3472	91.6188	63	Male	Not attended any school	4	1	0	Stall feeding	Yes	On the animals, In the forests	Warm places	Summer	Don't know	Native breeds	Adult	Neck region, Groin and udder, Dewlap	No	No		Loss of weight, Loss of production, Bite wound, Blood sucking	Yes	No		No		Yes	Strongly agree	Strongly agree	Strongly agree	Income through sale of products	Improved shed with CGI Sheet and concrete flooring	Daily	No			Tick infestation, Metabolic diseases, Endoparasitism	To receive medicines for sick animals, To receive acaricides	Use acaricides, Manually remove the ticks, Use homemade remedies	Occasionally	Hand dressing	Ticks fall off within few hours	Flush it with running water	Sometimes	Sometimes	Manually remove , Apply Xanthophyllum mixture solution, Apply salt solution	Don't know
14/06/2019	Phoshing	27.3395	91.6092	41	Male	Primary level	0	2	6	Stall feeding	Yes	On the animals, In the forests, In the agriculture land, In the pastureland	Warm places	Summer	From the forest	Exotic breeds	Old cattle	Groin and udder, Dewlap, Neck region	No	Yes	Dogs	Blood sucking, Loss of weight, Bite wound	Yes	No		Yes	Pain and irritation, Rash and swelling around the bite, Fever and headache	Yes	Agree	Strongly agree	Strongly agree	Income through sale of products	Improved shed with CGI Sheet and concrete flooring	Daily	No			Tick infestation, Viral diseases, Endoparasitism	To receive medicines for sick animals, To receive deworming drugs, To receive acaricides	Use acaricides, Don't let animals out for grazing, Adopt good farm practices	Weekly	Hand dressing	Ticks fall off within a day	Flush it with running water	Always	Always	Apply salt solution	Can be used to get rid of insects, lice, mites and bugs in homes
14/06/2019	Bainang	27.3359	91.6098	69	Male	Not attended any school	3	3	0	Mix of stall feeding and tethered grazing	Yes	On the animals, In the forests	Both of the places	Throughout the year	Don't know	Don't know	Don't know	Groin and udder	Yes	Yes	Dogs, Cats, Small ruminants (sheep and goats), Equines, Pigs, Wild animals (including birds)	Blood sucking, Loss of weight, Bite wound	Yes	No		Yes	Pain and irritation, Rash and swelling around the bite, Fever and headache	Yes	Agree	Disagree	Strongly agree	Income through sale of products	Conventional Shed (built with local materials)		No			Metabolic diseases, Endoparasitism, Bacterial diseases	To receive medicines for sick animals, To receive deworming drugs, To receive acaricides	Use acaricides	Fortnightly	Hand dressing	Ticks fall off within few hours	Let it stay on the ground	Sometimes	Sometimes	Do nothing	Can be used to get rid of insects, lice, mites and bugs in homes
14/06/2019	Bainang	27.3352	91.609	72	Female	Not attended any school	0	11	0	Mix of stall feeding and tethered grazing	Yes	On the animals	Warm places	Summer	Don't know	Exotic breeds	Young calves	Groin and udder, Chest and axillae, Neck region	Yes	No		Blood sucking, Loss of weight	No	No		No		Don't know	Strongly agree	Strongly agree	Strongly agree	Family consumption of products	Improved shed with CGI Sheet and concrete flooring	Daily	No			Mastitis, Endoparasitism, Bacterial diseases	To receive medicines for sick animals, To receive deworming drugs, To receive acaricides	Use acaricides	Occasionally	Hand dressing	Ticks fall off within a day	Collect and throw it in the field	Never	Never	Do nothing	Don't know
14/06/2019	Phoshing	27.3396	91.6089	49	Male	Not attended any school	0	4	2	Mix of stall feeding and tethered grazing	Yes	On the animals	Both of the places	Summer	Don't know	Exotic breeds	Old cattle	Neck region, Anus and perianal region	No	Yes	Dogs, Cats	Loss of weight, Bite wound	Yes	No		Yes	Pain and irritation	Yes	Agree	Disagree	Agree	Income through sale of products	Improved shed with CGI Sheet and concrete flooring	Daily	No			Mastitis, Metabolic diseases, Viral diseases	To receive medicines for sick animals, To receive acaricides	Use acaricides	Fortnightly	Hand dressing	Ticks fall off within few days	Flush it with running water	Always	Always	Manually remove	Can be used to get rid of insects, lice, mites and bugs in homes
14/06/2019	Phenarypam	27.3392	91.6193	84	Male	Not attended any school	1	0	0	Stall feeding	Yes	On the animals	Warm places	Summer	From the forest	Don't know	Old cattle	Neck region, Groin and udder	Don't know	Yes	Dogs	Blood sucking, Loss of weight, Loss of production	Yes	No		Yes	Pain and irritation	Yes	Strongly agree	No opinion	No opinion	As a source of manure	Open air tethering		No			Bacterial diseases, Viral diseases, Tick infestation	To receive medicines for sick animals, To receive deworming drugs, To receive acaricides	Use acaricides, Manually remove the ticks	Occasionally	Hand dressing	Ticks fall off within a day	Let it stay on the ground	Never	Sometimes	Manually remove	Don't know
14/06/2019	Phoshing	27.3396	91.6092	56	Male	Not attended any school	0	3	0	Stall feeding	Yes	On the animals, In the forests	Warm places	Summer	From the forest	Native breeds	Don't know	Neck region, Groin and udder, Dewlap	No	Yes	Dogs	Loss of weight, Blood sucking, Red or brown colour urine	No	No		No		Yes	Strongly agree	Strongly agree	Strongly agree	Income through sale of products	Improved shed with CGI Sheet and concrete flooring	Daily	No			Tick infestation, Metabolic diseases, Mastitis	To receive acaricides, To receive medicines for sick animals	Use acaricides, Manually remove the ticks, Use homemade remedies	Occasionally	Hand dressing	Ticks fall off within few hours	Flush it with running water	Sometimes	Always	Manually remove , Apply Xanthophyllum mixture solution, Apply salt solution	Can be used to get rid of insects, lice, mites and bugs in homes, Don't know
14/06/2019	Bainang	27.3331	91.6103	41	Male	Not attended any school	1	2	0	Mix of stall feeding and tethered grazing	Yes	On the animals, In the forests	Both of the places	Winter	Don't know	Exotic breeds	Old cattle	Groin and udder, Neck region	No	Yes	Dogs	Loss of weight, Loss of production, Blood sucking	Yes	No		No		Yes	Agree	Strongly agree	Strongly agree	As a source of manure	Improved shed with CGI Sheet and concrete flooring	Daily	No			Bacterial diseases, Endoparasitism, Metabolic diseases	To receive medicines for sick animals, To receive deworming drugs, To receive acaricides	Use acaricides	Weekly	Hand dressing	Ticks fall off within few hours	Let it stay on the ground	Sometimes	Sometimes	Do nothing	Can be used to get rid of insects, lice, mites and bugs in homes
14/06/2019	Bainang	27.3335	91.6084	72	Male	Not attended any school	2	0	0	Mix of stall feeding and tethered grazing	Yes	On the animals	Both of the places	Summer	From the forest	Exotic breeds	Young calves	Neck region, Groin and udder, Chest and axillae	No	Yes	Dogs	Blood sucking, Loss of weight	No	No		No		Yes	Strongly agree	Strongly agree	Strongly agree	Family consumption of products	Open air tethering		No			Bacterial diseases, Endoparasitism, Metabolic diseases	To receive medicines for sick animals, To receive deworming drugs, To receive acaricides	Use acaricides	Occasionally	Hand dressing	Ticks fall off within a day	Let it stay on the ground	Always	Always	Manually remove	Don't know
14/06/2019	Khapthi	27.3358	91.6021	44	Female	Attending/attended non-formal education	0	0	6	Stall feeding	Yes	On the animals, In the forests	Warm places	Summer	Don't know	Native breeds	Don't know	Neck region, Groin and udder, Dewlap	No	Yes	Dogs	Loss of production, Loss of weight, Red or brown colour urine	Yes	No		No		Yes	Strongly agree	Strongly agree	Strongly agree	Income through sale of products	Improved shed with CGI Sheet and concrete flooring	Daily	No			Metabolic diseases, Endoparasitism, Mastitis	To receive medicines for sick animals, To receive deworming drugs, To receive acaricides	Use acaricides, Use homemade remedies	Occasionally	Hand dressing	Ticks fall off within a day	Flush it with running water	Never	Never	Apply Xanthophyllum mixture solution	Don't know
14/06/2019	Zangkhar	27.336	91.617	50	Female	Not attended any school	0	4	0	Stall feeding	Yes	On the animals	Warm places	Summer	From the forest	Native breeds	Old cattle	Neck region, Groin and udder, Dewlap	Yes	Yes	Dogs	Blood sucking, Bite wound, Loss of production, Loss of weight	Yes	No		Yes	Pain and irritation, Rash and swelling around the bite	Yes	Strongly agree	Strongly agree	Strongly agree	Family consumption of products	Improved shed with CGI Sheet and concrete flooring	Daily	No			Mastitis, Endoparasitism, Metabolic diseases	To receive medicines for sick animals, To receive deworming drugs, To receive acaricides	Use acaricides, Adopt good farm practices, Manually remove the ticks	Fortnightly	Hand dressing	Ticks fall off within few days	Let it stay on the ground	Always	Always	Manually remove , Brush the animal	Can be used as pesticides in the vegetable fields
14/06/2019	Zangkhar	27.336	91.6174	50	Female	Not attended any school	0	8	0	Stall feeding	Yes	On the animals	Both of the places	Throughout the year	Don't know	Native breeds	Old cattle	Neck region, Chest and axillae, Groin and udder	Don't know	Yes	Dogs	Blood sucking, Loss of production, Bite wound	Yes	No		No		Yes	Strongly agree	Strongly agree	Agree	Income through sale of products	Improved shed with CGI Sheet and concrete flooring	Daily	No			Mastitis, Tick infestation, Viral diseases	To receive medicines for sick animals, To receive deworming drugs, To receive acaricides	Use acaricides, Manually remove the ticks	Occasionally	Hand dressing	Ticks fall off within a day	Let it stay on the ground	Never	Never	Do nothing	Can be used as pesticides in the vegetable fields
14/06/2019	Zangkhar	27.3359	91.6169	22	Female	Secondary school	0	7	0	Stall feeding	Yes	On the animals	Warm places	Throughout the year	From the forest	Exotic breeds	Old cattle	Neck region, Groin and udder, Dewlap	No	Yes	Dogs	Blood sucking, Bite wound, Loss of production, Loss of weight	Yes	No		Yes	Pain and irritation, Rash and swelling around the bite	Yes	Strongly agree	Strongly agree	Strongly agree	Family consumption of products	Improved shed with CGI Sheet and concrete flooring	Daily	No			Mastitis, Tick infestation, Metabolic diseases	To receive acaricides, To receive deworming drugs, To receive medicines for sick animals	Use acaricides, Manually remove the ticks, Adopt good farm practices	Occasionally	Hand dressing	Ticks fall off within a day	Let it stay on the ground	Sometimes	Sometimes	Brush the animal, Manually remove	Can be used as pesticides in the vegetable fields
14/06/2019	Bainang	27.3329	91.6111	49	Female	Not attended any school	0	5	0	Mix of stall feeding and tethered grazing	Yes	On the animals	Warm places	Throughout the year	Don't know	Don't know	Old cattle	Neck region, Dewlap	No	Yes	Dogs, Cats	Blood sucking, Bite wound, Loss of weight	Yes	No		No		Don't know	Agree	Agree	Strongly agree	Income through sale of products	Improved shed with CGI Sheet and concrete flooring	Daily	No			Viral diseases, Endoparasitism, Mastitis	To receive medicines for sick animals, To receive deworming drugs, To receive acaricides	Use acaricides	Occasionally	Hand dressing	Ticks fall off within few days	Flush it with running water	Never	Never	Manually remove	Don't know
14/06/2019	Khapti	27.3342	91.6031	36	Male	Buddhist studies	0	1	0	Stall feeding	Yes	On the animals	Both of the places	Summer	Don't know	Exotic breeds	Old cattle	Neck region	No	Yes	Dogs, Cats	Loss of weight, Bite wound	Yes	No		No		Yes	Agree	Agree	Agree	As a source of manure	Improved shed with CGI Sheet and concrete flooring	Daily	No			Metabolic diseases, Viral diseases, Mastitis	To receive acaricides, To receive medicines for sick animals	Use acaricides	Occasionally	Hand dressing	Ticks fall off within a day	Flush it with running water	Sometimes	Sometimes	Do nothing	Don't know
14/06/2019	Khapthi	27.347	91.6187	29	Female	Attending/attended non-formal education	3	0	0	Mix of stall feeding and tethered grazing	Yes	On the animals	Both of the places	Summer	Don't know	Native breeds	Don't know	Neck region, Groin and udder, Dewlap	No	No		Loss of weight, Blood sucking, Bite wound	Don't know	No		Yes	Pain and irritation	Don't know	Strongly agree	Strongly agree	Strongly agree	Family consumption of products	Open air tethering		No			Tick infestation, Endoparasitism, Metabolic diseases	To receive acaricides, To receive deworming drugs	Use acaricides, Manually remove the ticks, Use homemade remedies	Monthly	Hand dressing	Ticks fall off within few hours	Let it stay on the ground	Never	Never	Manually remove , Apply Xanthophyllum mixture solution, Apply salt solution	Don't know
14/06/2019	Bainang	27.3322	91.6116	53	Female	Attending/attended non-formal education	0	4	0	Mix of stall feeding and tethered grazing	Yes	On the animals	Warm places	Summer	From the forest	Exotic breeds	Young calves	Groin and udder, Chest and axillae, Neck region	No	Yes	Dogs	Loss of weight, Blood sucking	Yes	No		Yes	Pain and irritation, Rash and swelling around the bite	No	Strongly agree	Strongly agree	Strongly agree	Family consumption of products	Open air tethering		Yes	Litter leaves	Winter	Mastitis, Endoparasitism, Bacterial diseases	To receive medicines for sick animals, To receive deworming drugs, To receive acaricides	Use acaricides	Occasionally	Hand dressing	Ticks fall off within a day	Let it stay on the ground	Never	Never	Do nothing	Don't know
14/06/2019	Khapti	27.3358	91.6021	30	Male	Not attended any school	0	0	2	Mix of stall feeding and tethered grazing	Yes	On the animals, In the forests, In the pastureland	Both of the places	Throughout the year	From the forest	Exotic breeds	Old cattle	Neck region, Dewlap, Head region	No	Yes	Dogs	Loss of weight, Bite wound	Yes	No		Yes	Pain and irritation, Rash and swelling around the bite	Yes	Agree	Disagree	Agree	As a source of manure	Improved shed with CGI Sheet and concrete flooring	Daily	No			Viral diseases, Mastitis, Metabolic diseases	To receive medicines for sick animals, To receive acaricides	Use acaricides	Weekly	Hand dressing	Ticks fall off within a day	Flush it with running water	Always	Always	Manually remove	Don't know
14/06/2019	Khapthi	27.3471	91.6187	42	Female	Not attended any school	3	0	0	Stall feeding	Yes	On the animals, In the forests	Cold places	Throughout the year	Don't know	Native breeds	Don't know	Neck region, Groin and udder, Dewlap	Yes	Yes	Dogs	Loss of weight, Bite wound, Loss of production	Don't know	No		Yes	Pain and irritation, Rash and swelling around the bite	No	Strongly agree	Disagree	Strongly agree	Income through sale of products	Improved shed with CGI Sheet and concrete flooring	Daily	No			Endoparasitism, Metabolic diseases, Tick infestation	To receive medicines for sick animals, To receive acaricides	Use acaricides	Occasionally	Hand dressing	Ticks fall off within few hours	Let it stay on the ground	Never	Never	Manually remove	Don't know
14/06/2019	Bainang	27.3336	91.6125	65	Female	Not attended any school	0	3	0	Stall feeding	Yes	On the animals	Both of the places	Summer	From the forest	Native breeds	Don't know	Chest and axillae, Groin and udder, Neck region, Dewlap	Yes	No		Loss of weight, Blood sucking, Bite wound	Yes	No		No		Yes	Agree	Strongly agree	Strongly agree	Income through sale of products	Improved shed with CGI Sheet and concrete flooring	Daily	Yes	Litter leaves	Winter	Bacterial diseases, Viral diseases, Mastitis	To receive medicines for sick animals, To receive deworming drugs, To receive acaricides	Use acaricides, Use homemade remedies	Fortnightly	Hand dressing	Ticks fall off within few hours	Let it stay on the ground	Always	Always	Apply Xanthophyllum mixture solution	Don't know
14/06/2019	Khapti	27.2736	91.5192	32	Female	Attending/attended non-formal education	3	3	0	Mix of stall feeding and free grazing	Yes	On the animals	Both of the places	Summer	Don't know	Native breeds	Adult	Neck region	Yes	No		Bite wound, Blood sucking, Loss of weight	Yes	No		No		Yes	Agree	Disagree	Agree	Income through sale of products	Improved shed with CGI Sheet and concrete flooring	Daily	No			Metabolic diseases, Mastitis, Viral diseases	To receive medicines for sick animals, To receive acaricides	Use acaricides	Occasionally	Hand dressing	Ticks fall off within a day	Flush it with running water	Always	Always	Do nothing	Don't know
14/06/2019	Khapthi	27.3357	91.6067	39	Female	Attending/attended non-formal education	0	0	3	Stall feeding	Yes	On the animals, In the forests	Warm places	Summer	From the forest	Native breeds	Young calves	Dewlap, Groin and udder, Neck region	No	Yes	Dogs	Loss of production, Loss of weight, Blood sucking	Yes	No		Yes	Pain and irritation, Rash and swelling around the bite	Yes	Strongly agree	Strongly agree	Strongly agree	Income through sale of products	Improved shed with CGI Sheet and concrete flooring	Daily	No			Metabolic diseases, Endoparasitism, Tick infestation	To receive medicines for sick animals, To receive acaricides, To receive deworming drugs	Use acaricides, Manually remove the ticks	Monthly	Hand dressing	Ticks fall off within a day	Flush it with running water	Sometimes	Sometimes	Manually remove	Can be used as pesticides in the vegetable fields
14/06/2019	Khapti	27.3359	91.602	29	Female	Attending/attended non-formal education	0	1	1	Mix of stall feeding and tethered grazing	Yes	On the animals, In the forests	Both of the places	Summer	From the forest	Exotic breeds	Old cattle	Neck region, Groin and udder	No	Yes	Dogs	Loss of weight, Bite wound	Yes	No		No		Yes	Agree	Disagree	Agree	Income through sale of products	Improved shed with CGI Sheet and concrete flooring	Daily	No			Tick infestation, Metabolic diseases, Mastitis	To receive acaricides, To receive medicines for sick animals	Use acaricides	Fortnightly	Hand dressing	Ticks fall off within few hours	Flush it with running water	Sometimes	Sometimes	Manually remove	Can be used to get rid of insects, lice, mites and bugs in homes
14/06/2019	Khapthi	27.3342	91.6032	46	Female	Primary level	0	0	7	Stall feeding	Yes	On the animals, In the forests	Both of the places	Summer	Don't know	Native breeds	Young calves	Neck region, Groin and udder, Dewlap	No	Yes	Dogs, Cats, Equines	Loss of weight, Bite wound, Blood sucking	Don't know	No		No		Yes	Strongly agree	Strongly agree	Strongly agree	Income through sale of products	Improved shed with CGI Sheet and concrete flooring	Daily	No			Endoparasitism, Metabolic diseases, Tick infestation	To receive medicines for sick animals, To receive acaricides	Use acaricides, Manually remove the ticks	Occasionally	Hand dressing	Ticks fall off within few hours	Flush it with running water	Always	Always	Manually remove , Brush the animal	Don't know
14/06/2019	Bainang	27.3335	91.6119	78	Female	Not attended any school	0	5	0	Mix of stall feeding and tethered grazing	Yes	On the animals	Both of the places	Winter	Don't know	Exotic breeds	Old cattle	Neck region, Groin and udder	No	Yes	Dogs	Loss of weight, Blood sucking, Loss of production	Don't know	No		No		Yes	Strongly agree	Strongly agree	Agree	Family consumption of products	Improved shed with CGI Sheet and concrete flooring	Daily	No			Mastitis, Endoparasitism, Bacterial diseases	To receive medicines for sick animals, To receive deworming drugs, To receive acaricides	Use acaricides	Occasionally	Hand dressing	Ticks fall off within few days	Let it stay on the ground	Never	Never	Manually remove	Don't know
14/06/2019	Khapti	27.335	91.6057	57	Male	Not attended any school	0	4	0	Mix of stall feeding and tethered grazing	Yes	In the pastureland, On the animals	Both of the places	Summer	From the forest	Exotic breeds	Old cattle	Head region, Neck region	No	Yes	Dogs	Bite wound, Loss of weight	Yes	No		Yes	Pain and irritation, Rash and swelling around the bite, Fever and headache	Yes	Agree	Agree	Agree	Draft purpose	Improved shed with CGI Sheet and concrete flooring	Daily	No			Bacterial diseases, Metabolic diseases, Viral diseases	To receive medicines for sick animals, To receive acaricides	Use acaricides	Fortnightly	Hand dressing	Ticks fall off within few hours	Flush it with running water	Sometimes	Sometimes	Apply Xanthophyllum mixture solution	Don't know
14/06/2019	Bainang	27.3332	91.6126	53	Female	Not attended any school	1	0	0	Mix of stall feeding and tethered grazing	Yes	On the animals	Cold places	Winter	From the forest	Don't know	Don't know	Dewlap, Neck region	No	Yes	Dogs	Blood sucking	Don't know	No		No		Yes	Agree	Agree	Agree	Income through sale of products	Conventional Shed (built with local materials)		No			Bacterial diseases, Endoparasitism, Viral diseases	To receive medicines for sick animals, To receive deworming drugs, To receive acaricides	Use acaricides	Occasionally	Hand dressing	Ticks fall off within few hours	Let it stay on the ground	Always	Always	Do nothing	Don't know
14/06/2019	Khapthi	27.3357	91.6023	56	Male	Not attended any school	0	3	4	Stall feeding	Yes	On the animals, In the forests	Warm places	Summer	Don't know	Exotic breeds	Don't know	Groin and udder, Neck region, Dewlap	No	Yes	Dogs	Loss of weight, Loss of production, Blood sucking, Bite wound	Yes	No		Yes	Pain and irritation, Rash and swelling around the bite	Don't know	Strongly agree	Strongly agree	Strongly agree	Income through sale of products	Improved shed with CGI Sheet and concrete flooring	Daily	No			Viral diseases, Metabolic diseases, Endoparasitism	To receive acaricides, To receive medicines for sick animals	Use acaricides, Manually remove the ticks	Occasionally	Hand dressing	Ticks fall off within a day	Flush it with running water	Never	Never	Manually remove	Don't know
14/06/2019	Khapti	27.2736	91.5192	55	Female	Not attended any school	0	0	8	Stall feeding	Yes	On the animals	Warm places	Summer	Don't know	Exotic breeds	Old cattle	Neck region	No	No		Bite wound, Loss of weight	Yes	No		No		Yes	Agree	Disagree	Agree	Income through sale of products	Improved shed with CGI Sheet and concrete flooring	Daily	No			Metabolic diseases, Viral diseases, Bacterial diseases	To receive medicines for sick animals, To receive acaricides	Use acaricides	Fortnightly	Hand dressing	Ticks fall off within few hours	Flush it with running water	Always	Always	Apply Xanthophyllum mixture solution	Can be used to get rid of insects, lice, mites and bugs in homes
14/06/2019	Korshong	27.3327	91.6186	64	Female	Not attended any school	0	4	0	Stall feeding	Yes	On the animals	Warm places	Summer	From the forest	Exotic breeds	Old cattle	Neck region, Groin and udder, Chest and axillae	Yes	Yes	Dogs	Blood sucking, Bite wound, Loss of weight, Loss of production	Yes	No		Yes	Pain and irritation, Rash and swelling around the bite	Yes	Strongly agree	Strongly agree	Strongly agree	Family consumption of products	Conventional Shed (built with local materials)		No			Mastitis, Metabolic diseases, Bacterial diseases	To receive medicines for sick animals, To receive deworming drugs, To receive acaricides	Use acaricides, Adopt good farm practices, Manually remove the ticks	Fortnightly	Hand dressing	Ticks fall off within few days	Let it stay on the ground	Sometimes	Sometimes	Manually remove , Brush the animal	Can be used as pesticides in the vegetable fields
14/06/2019	Korshong	27.3331	91.6186	31	Female	Not attended any school	0	5	0	Mix of stall feeding and tethered grazing	Yes	On the animals	Warm places	Summer	Don't know	Don't know	Don't know	Dewlap, Neck region	Don't know	Yes	Dogs	Blood sucking, Loss of weight, Loss of production, Bite wound	Yes	No		Yes	Pain and irritation	Yes	Strongly agree	No opinion	Agree	As a source of manure	Improved shed with CGI Sheet and concrete flooring	Daily	Yes	Litter leaves	Winter	Metabolic diseases, Bacterial diseases, Tick infestation	To receive medicines for sick animals, To receive deworming drugs, To receive acaricides	Use acaricides, Adopt good farm practices	Weekly	Hand dressing	Ticks fall off within few hours	Flush it with running water	Sometimes	Sometimes	Manually remove , Apply Xanthophyllum mixture solution, Apply salt solution	Don't know
14/06/2019	Khapthi	27.347	91.6187	63	Male	Not attended any school	1	1	3	Stall feeding	Yes	In the forests, On the animals	Warm places	Summer	From the bedding materials	Exotic breeds	Old cattle	Neck region, Dewlap, Groin and udder	No	Yes	Dogs, Wild animals (including birds)	Loss of production, Loss of weight, Blood sucking, Bite wound	Don't know	No		Yes	Pain and irritation, Rash and swelling around the bite	Yes	Strongly agree	Strongly agree	Strongly agree	Income through sale of products	Improved shed with CGI Sheet and concrete flooring	Daily	No			Metabolic diseases, Endoparasitism, Viral diseases	To receive medicines for sick animals, To receive acaricides, To receive deworming drugs	Manually remove the ticks, Use acaricides	Occasionally	Hand dressing	Ticks fall off within few hours	Flush it with running water	Always	Always	Manually remove , Apply Xanthophyllum mixture solution, Apply salt solution	Don't know
14/06/2019	Korshong	27.3329	91.6186	53	Female	Not attended any school	0	7	0	Stall feeding	Yes	In the forests, On the animals	Warm places	Summer	From the forest	Native breeds	Young calves	Neck region, Dewlap, Groin and udder	Yes	Yes	Dogs	Blood sucking, Loss of weight, Loss of production, Anorexia	Yes	No		No		Yes	Strongly agree	Strongly agree	Strongly agree	Income through sale of products	Improved shed with CGI Sheet and concrete flooring	Daily	No			Mastitis, Metabolic diseases, Endoparasitism	To receive medicines for sick animals, To receive acaricides, To receive deworming drugs	Use acaricides, Adopt good farm practices, Manually remove the ticks	Occasionally	Hand dressing	Ticks fall off within few days	Flush it with running water	Sometimes	Sometimes	Manually remove , Brush the animal	Can be used as pesticides in the vegetable fields
14/06/2019	Khapti	27.3342	91.6032	37	Male	Primary level	0	5	2	Stall feeding	Yes	On the animals, In the forests, In the pastureland	Warm places	Summer	From fodder grasses	Exotic breeds	Old cattle	Neck region, Dewlap, Anus and perianal region	No	Yes	Dogs	Loss of production, Bite wound, Loss of weight	Yes	No		No		Yes	Agree	Agree	Agree	Income through sale of products	Improved shed with CGI Sheet and concrete flooring	Daily	No			Metabolic diseases, Endoparasitism, Bacterial diseases	To receive medicines for sick animals, To receive acaricides	Use acaricides	Fortnightly	Hand dressing	Ticks fall off within few hours	Flush it with running water	Always	Always	Manually remove	Can be used to get rid of insects, lice, mites and bugs in homes
14/06/2019	Korshong	27.3328	91.6186	55	Female	Not attended any school	0	1	0	Mix of stall feeding and tethered grazing	Yes	On the animals	Warm places	Summer	Don't know	Native breeds	Old cattle	Neck region, Groin and udder	Don't know	Yes	Dogs	Blood sucking, Loss of weight, Loss of production	Yes	No		Yes	Pain and irritation	Yes	Strongly agree	No opinion	Agree	Family consumption of products	Open air tethering		Yes	Litter leaves	Winter	Viral diseases, Bacterial diseases, Metabolic diseases	To receive medicines for sick animals, To receive deworming drugs, To receive acaricides	Use acaricides, Adopt good farm practices	Occasionally	Hand dressing	Ticks fall off within few days	Let it stay on the ground	Sometimes	Sometimes	Manually remove	Don't know
14/06/2019	Bainang	27.3346	91.6124	34	Female	Primary level	0	11	0	Mix of stall feeding and tethered grazing	Yes	On the animals	Both of the places	Throughout the year	Don't know	Don't know	Old cattle	Neck region, Groin and udder, Chest and axillae	No	Yes	Dogs	Loss of weight, Blood sucking, Bite wound, Loss of production	Yes	No		No		Don't know	Strongly agree	Disagree	Disagree	Family consumption of products	Improved shed with CGI Sheet and concrete flooring	Daily	No			Mastitis, Bacterial diseases, Endoparasitism	To receive acaricides, To receive medicines for sick animals, To receive deworming drugs	Use acaricides	Occasionally	Hand dressing	Ticks fall off within a day	Let it stay on the ground	Never	Never	Manually remove	Can be used to get rid of insects, lice, mites and bugs in homes
14/06/2019	Khapthi	27.3342	91.6032	33	Male	Not attended any school	0	0	6	Stall feeding	Yes	On the animals, In the forests, In the agriculture land	Both of the places	Summer	From the forest	Don't know	Young calves	Groin and udder, Neck region	Yes	Yes	Dogs, Pigs, Wild animals (including birds)	Loss of weight, Blood sucking, Bite wound	Yes	No		Yes	Rash and swelling around the bite, Pain and irritation	Yes	Strongly agree	Strongly agree	Strongly agree	Income through sale of products	Improved shed with CGI Sheet and concrete flooring	Daily	No			Endoparasitism, Viral diseases, Tick infestation	To receive medicines for sick animals, To receive deworming drugs, To receive acaricides	Use acaricides, Manually remove the ticks, Adopt good farm practices	Occasionally	Hand dressing	Ticks fall off within few hours	Let it stay on the ground	Sometimes	Sometimes	Manually remove	Don't know
14/06/2019	Khapti	27.3342	91.6032	67	Male	Not attended any school	0	4	1	Stall feeding	Yes	On the animals, In the forests	Both of the places	Summer	Don't know	Exotic breeds	Young calves	Neck region, Head region	No	No		Loss of weight, Bite wound	Yes	No		Yes	Pain and irritation, Rash and swelling around the bite	Yes	Agree	Strongly agree	Agree	Income through sale of products	Improved shed with CGI Sheet and concrete flooring	Daily	No			Metabolic diseases, Bacterial diseases, Endoparasitism	To receive acaricides, To receive medicines for sick animals	Use acaricides	Fortnightly	Hand dressing	Ticks fall off within few hours	Flush it with running water	Always	Always	Brush the animal	Can be used to get rid of insects, lice, mites and bugs in homes
14/06/2019	Khapthi	27.347	91.6187	49	Male	Attending/attended non-formal education	0	3	4	Stall feeding	Yes	On the animals, In the forests, In the agriculture land	Warm places	Summer	From the forest	Don't know	Heifers	Neck region, Chest and axillae, Groin and udder	No	Yes	Dogs, Cats, Equines, Wild animals (including birds)	Blood sucking, Loss of weight, Loss of production	Yes	No		No		Yes	Strongly agree	Strongly agree	Strongly agree	Income through sale of products	Improved shed with CGI Sheet and concrete flooring	Daily	No			Endoparasitism, Viral diseases, Metabolic diseases	To receive medicines for sick animals, To receive acaricides, To receive deworming drugs	Use acaricides	Occasionally	Hand dressing	Ticks fall off within few hours	Let it stay on the ground	Always	Never	Manually remove	Don't know
14/06/2019	Korshong	27.3344	91.6132	36	Female	Attending/attended non-formal education	0	1	0	Mix of stall feeding and tethered grazing	Yes	On the animals	Both of the places	Summer	Don't know	Exotic breeds	Old cattle	Neck region, Dewlap, Chest and axillae	No	Yes	Dogs	Loss of weight, Blood sucking, Bite wound	Don't know	No		No		Don't know	Agree	Agree	Agree	Income through sale of products	Conventional Shed (built with local materials)		No			Mastitis, Endoparasitism, Bacterial diseases	To receive medicines for sick animals, To receive deworming drugs, To receive acaricides	Use acaricides	Occasionally	Hand dressing	Ticks fall off within a day	Let it stay on the ground	Sometimes	Sometimes	Manually remove	Don't know
13/06/2019	Domkhar	27.3256	91.6185	44	Male	Attending/attended non-formal education	0	7	0	Mix of stall feeding and tethered grazing	Yes	On the animals	Warm places	Summer	Don't know	Exotic breeds	Old cattle	Neck region, Anus and perianal region	Yes	No		Blood sucking, Loss of weight	Yes	No		No		Yes	Agree	Strongly agree	Strongly agree	Income through sale of products	Improved shed with CGI Sheet and concrete flooring	Daily	Yes	Maize stover	Winter	Mastitis, Endoparasitism, Metabolic diseases	To receive medicines for sick animals, To receive deworming drugs, To receive acaricides	Use acaricides, Adopt good farm practices	Weekly	Hand dressing	Ticks fall off within few days	Flush it with running water	Sometimes	Sometimes	Do nothing	Don't know
13/06/2019	Domkhar	27.3256	91.6185	45	Male	Attending/attended non-formal education	0	2	0	Mix of stall feeding and tethered grazing	Yes	On the animals, In the forests	Both of the places	Summer	Don't know	Exotic breeds	Young calves	Neck region, Groin and udder, Dewlap	Yes	Yes	Dogs	Loss of weight, Blood sucking, Loss of production	Yes	No		No		Don't know	Strongly agree	Strongly agree	Strongly agree	Income through sale of products	Improved shed with CGI Sheet and concrete flooring	Daily	No			Metabolic diseases, Tick infestation, Endoparasitism	To receive medicines for sick animals, To receive acaricides	Use acaricides, Manually remove the ticks	Occasionally	Hand dressing	Ticks fall off within a day	Let it stay on the ground	Never	Sometimes	Manually remove , Apply salt solution, Apply Xanthophyllum mixture solution	Don't know
13/06/2019	Domkhar	27.3257	91.6184	46	Male	Not attended any school	0	4	0	Mix of stall feeding and tethered grazing	Yes	On the animals	Both of the places	Summer	From the forest	Exotic breeds	Young calves	Head region, Groin and udder, Chest and axillae, Neck region	Yes	No		Blood sucking, Loss of weight	No	No		No		Don't know	Strongly agree	Strongly agree	Strongly agree	Income through sale of products	Improved shed with CGI Sheet and concrete flooring	Daily	No			Bacterial diseases, Mastitis, Endoparasitism	To receive deworming drugs, To receive acaricides, To receive medicines for sick animals	Use acaricides	Occasionally	Hand dressing	Ticks fall off within a day	Let it stay on the ground	Always	Always	Do nothing	Don't know
13/06/2019	Domkhar	27.3256	91.6184	40	Male	Attending/attended non-formal education	0	6	3	Mix of stall feeding and tethered grazing	Yes	On the animals	Warm places	Summer	Don't know	Native breeds	Young calves	Neck region, Chest and axillae	No	Yes	Dogs	Loss of weight, Loss of production, Bite wound, Blood sucking	Yes	No		Yes	Pain and irritation, Rash and swelling around the bite	Yes	Agree	Agree	Strongly agree	Income through sale of products	Improved shed with CGI Sheet and concrete flooring	Daily	No			Viral diseases, Bacterial diseases, Metabolic diseases	To receive acaricides, To receive medicines for sick animals	Use acaricides, Adopt good farm practices	Fortnightly	Hand dressing	Ticks fall off within few hours	Flush it with running water	Always	Always	Do nothing	Don't know
13/06/2019	Tangprang	27.3252	91.6162	40	Male	Not attended any school	3	0	0	Mix of stall feeding and tethered grazing	Yes	On the animals	Both of the places	Throughout the year	Don't know	Don't know	Young calves	Neck region, Groin and udder	Don't know	Yes	Dogs	Blood sucking, Loss of weight, Loss of production	No	No		Yes	Pain and irritation, Rash and swelling around the bite	Don't know	Strongly agree	Agree	Agree	As a source of manure	Improved shed with CGI Sheet and concrete flooring	Daily	No			Tick infestation, Viral diseases, Bacterial diseases	To receive medicines for sick animals, To receive deworming drugs, To receive acaricides	Use acaricides, Manually remove the ticks, Adopt good farm practices	Occasionally	Hand dressing	Ticks fall off within few hours	Flush it with running water	Sometimes	Sometimes	Manually remove	Don't know
13/06/2019	Domkhar	27.3255	91.6185	38	Male	Attending/attended non-formal education	0	4	0	Stall feeding	Yes	On the animals, In the forests	Warm places	Summer	From the forest	Exotic breeds	Old cattle	Neck region, Dewlap, Groin and udder	Yes	Yes	Dogs	Loss of weight, Bite wound, Loss of production	Don't know	No		No		Don't know	Strongly agree	Strongly agree	Strongly agree	Income through sale of products	Improved shed with CGI Sheet and concrete flooring	Daily	No			Mastitis, Tick infestation, Endoparasitism	To receive acaricides, To receive medicines for sick animals	Use acaricides, Manually remove the ticks	Occasionally	Hand dressing	Ticks fall off within a day	Let it stay on the ground	Sometimes	Sometimes	Apply salt solution, Apply Xanthophyllum mixture solution, Manually remove	Don't know
13/06/2019	Bazor	27.3255	91.6184	68	Male	Not attended any school	0	0	8	Mix of stall feeding and tethered grazing	Yes	On the animals	Warm places	Summer	From fodder grasses	Exotic breeds	Young calves	Neck region, Groin and udder	Yes	Yes	Dogs	Loss of weight	Yes	No		Yes	Pain and irritation	Yes	Agree	Agree	Agree	Income through sale of products	Improved shed with CGI Sheet and concrete flooring	Daily	Yes	Maize stover	Winter	Tick infestation, Viral diseases, Plant poisoning	To receive medicines for sick animals, To receive acaricides, To receive deworming drugs	Use acaricides	Monthly	Hand dressing	Ticks fall off within few hours	Flush it with running water	Always	Always	Brush the animal, Manually remove	Don't know
13/06/2019	Tangfrang	27.3256	91.6169	59	Female	Not attended any school	4	0	0	Stall feeding	Yes	On the animals, In the forests	Both of the places	Summer	From the forest	Native breeds	Old cattle	Neck region, Groin and udder, Anus and perianal region	No	Yes	Dogs	Blood sucking, Bite wound, Loss of weight	No	No		No		No	Strongly agree	Agree	No opinion	Family consumption of products	Improved shed with CGI Sheet and concrete flooring	Daily	No			Endoparasitism, Metabolic diseases, Viral diseases	To receive medicines for sick animals, To receive deworming drugs, To receive acaricides	Use acaricides	Occasionally	Hand dressing	Ticks fall off within few hours	Let it stay on the ground	Sometimes	Sometimes	Manually remove	Can be used as pesticides in the vegetable fields
13/06/2019	Domkhar	27.3238	91.6139	60	Male	Not attended any school	0	9	0	Mix of stall feeding and tethered grazing	Yes	On the animals	Cold places	Summer	Don't know	Exotic breeds	Old cattle	Head region, Groin and udder, Anus and perianal region, Neck region, Chest and axillae, Dewlap	Yes	No		Loss of weight, Blood sucking, Loss of production	Don't know	No		Yes	Rash and swelling around the bite, Pain and irritation	Yes	Strongly agree	Strongly agree	Strongly agree	Income through sale of products	Improved shed with CGI Sheet and concrete flooring	Daily	No			Viral diseases, Tick infestation, Bacterial diseases	To receive acaricides, To receive medicines for sick animals, To receive deworming drugs	Use acaricides	Occasionally	Hand dressing	Ticks fall off within a day	Let it stay on the ground	Always	Always	Manually remove	Don't know
13/06/2019	Nyerdung	27.3217	91.6201	26	Female	Not attended any school	0	0	15	Stall feeding	Yes	On the animals	Warm places	Summer	Don't know	Native breeds	Old cattle	Neck region, Groin and udder	No	Yes	Dogs	Blood sucking, Loss of weight, Loss of production	Yes	No		No		No	Strongly agree	Strongly agree	Strongly agree	Income through sale of products	Improved shed with CGI Sheet and concrete flooring	Daily	Yes	Litter leaves	Winter	Bacterial diseases, Metabolic diseases, Mastitis	To receive deworming drugs, To receive medicines for sick animals, To receive acaricides	Use acaricides	Occasionally	Hand dressing	Ticks fall off within few hours	Flush it with running water	Never	Sometimes	Do nothing	Don't know
13/06/2019	Nyerdung	27.3217	91.6201	73	Male	Not attended any school	0	2	0	Stall feeding	Yes	On the animals	Warm places	Summer	Don't know	Exotic breeds	Old cattle	Neck region, Chest and axillae, Groin and udder	Yes	Yes	Dogs	Blood sucking, Bite wound, Loss of weight, Loss of production	Yes	No		No		No	Strongly agree	Strongly agree	Strongly agree	As a source of manure	Improved shed with CGI Sheet and concrete flooring	Daily	No			Mastitis, Viral diseases, Bacterial diseases	To receive medicines for sick animals, To receive deworming drugs, To receive acaricides	Use acaricides, Adopt good farm practices, Manually remove the ticks	Monthly	Hand dressing	Ticks fall off within a day	Let it stay on the ground	Sometimes	Sometimes	Manually remove , Brush the animal	Can be used as pesticides in the vegetable fields
13/06/2019	Domkhar	27.2736	91.5192	26	Male	Not attended any school	2	0	0	Mix of stall feeding and tethered grazing	Yes	On the animals	Warm places	Summer	From the bedding materials	Native breeds	Young calves	Neck region, Groin and udder	Don't know	Yes	Dogs	Loss of weight	Yes	No		No		Yes	Agree	Agree	Agree	Draft purpose	Conventional Shed (built with local materials)		Yes	Maize stover	Throughout the year	Metabolic diseases, Tick infestation, Viral diseases	To receive acaricides, To receive medicines for sick animals	Use acaricides	Monthly	Hand dressing	Ticks fall off within few days	Let it stay on the ground	Always	Always	Do nothing	Don't know
13/06/2019	Domkhar	27.3267	91.6172	52	Female	Not attended any school	2	0	0	Stall feeding	Yes	On the animals	Warm places	Summer	Don't know	Native breeds	Old cattle	Neck region, Groin and udder, Dewlap	Yes	Yes	Dogs	Anorexia, Loss of production, Loss of weight	Yes	No		No		Yes	No opinion	Strongly agree	Strongly agree	Family consumption of products	Conventional Shed (built with local materials)		Yes	Litter leaves	Winter	Mastitis, Metabolic diseases, Tick infestation	To receive medicines for sick animals, To receive acaricides	Use acaricides	Monthly	Hand dressing	Ticks fall off within few hours	Let it stay on the ground	Sometimes	Sometimes	Manually remove , Brush the animal	Don't know
13/06/2019	Lungdama	27.3214	91.6193	74	Female	Not attended any school	4	0	0	Mix of stall feeding and tethered grazing	Yes	On the animals, In the forests	Warm places	Summer	From the forest	Native breeds	Young calves	Neck region, Groin and udder, Chest and axillae	Yes	Yes	Dogs	Blood sucking, Bite wound, Loss of weight, Loss of production	Yes	No		No		Yes	Strongly agree	Strongly agree	Strongly agree	Family consumption of products	Improved shed with CGI Sheet and concrete flooring	Daily	No			Mastitis, Endoparasitism, Metabolic diseases	To receive medicines for sick animals, To receive deworming drugs, To receive acaricides	Use acaricides, Adopt good farm practices, Manually remove the ticks	Fortnightly	Hand dressing	Ticks fall off within few hours	Let it stay on the ground	Sometimes	Sometimes	Manually remove , Brush the animal, Apply Xanthophyllum mixture solution	Can be used as pesticides in the vegetable fields
13/06/2019	Domkhar	27.3257	91.6174	29	Female	Primary level	0	2	0	Stall feeding	Yes	On the animals	Warm places	Summer	Don't know	Native breeds	Old cattle	Neck region, Groin and udder	No	No		Loss of weight, Bite wound	Don't know	No		No		Yes	Agree	Agree	Agree	Income through sale of products	Improved shed with CGI Sheet and concrete flooring	Daily	No			Mastitis, Bacterial diseases, Viral diseases	To receive medicines for sick animals, To receive acaricides	Use acaricides	Occasionally	Hand dressing	Ticks fall off within few hours	Flush it with running water	Always	Always	Do nothing	Don't know
13/06/2019	Lungdama	27.321	91.6196	61	Female	Not attended any school	0	6	0	Mix of stall feeding and free grazing	Yes	On the animals	Warm places	Summer	Don't know	Exotic breeds	Old cattle	Chest and axillae, Neck region	No	Yes	Dogs	Blood sucking, Loss of weight, Loss of production	Yes	No		Yes	Pain and irritation, Rash and swelling around the bite	Yes	Strongly agree	Strongly agree	Agree	Family consumption of products	Improved shed with CGI Sheet and concrete flooring	Daily	Yes	Litter leaves	Winter	Bacterial diseases, Metabolic diseases, Viral diseases	To receive acaricides, To receive deworming drugs, To receive medicines for sick animals	Use acaricides	Occasionally	Hand dressing	Ticks fall off within a day	Flush it with running water	Always	Sometimes	Apply Xanthophyllum mixture solution, Apply salt solution	Can be used to get rid of insects, lice, mites and bugs in homes
13/06/2019	Kharshong	27.3223	91.6157	34	Female	Attending/attended non-formal education	0	3	0	Mix of stall feeding and tethered grazing	Yes	On the animals	Both of the places	Summer	Don't know	Native breeds	Adult	Neck region, Groin and udder	No	Yes	Dogs	Loss of weight, Blood sucking	Yes	No		No		Yes	Agree	Agree	Agree	Income through sale of products	Improved shed with CGI Sheet and concrete flooring	Daily	No			Endoparasitism, Metabolic diseases, Mastitis	To receive medicines for sick animals, To receive deworming drugs, To receive acaricides	Use acaricides	Occasionally	Hand dressing	Ticks fall off within few hours	Let it stay on the ground	Sometimes	Sometimes	Do nothing	Can be used as pesticides in the vegetable fields
13/06/2019	Kharshong	27.3226	91.6152	45	Female	Not attended any school	0	1	0	Mix of stall feeding and tethered grazing	Yes	On the animals, In the forests	Both of the places	Summer	From the forest	Exotic breeds	Old cattle	Neck region, Groin and udder, Anus and perianal region	No	No		Loss of weight, Bite wound, Blood sucking	Yes	No		No		No	Agree	Strongly agree	Strongly agree	Family consumption of products	Conventional Shed (built with local materials)		Yes	Brackern fern	Throughout the year	Bacterial diseases, Mastitis, Endoparasitism	To receive medicines for sick animals, To receive acaricides	Use acaricides	Occasionally	Hand dressing	Ticks fall off within few days	Let it stay on the ground	Never	Never	Do nothing	Don't know
13/06/2019	Lungdama	27.3212	91.6194	63	Male	Not attended any school	1	2	0	Stall feeding	Yes	On the animals	Warm places	Summer	From the forest	Exotic breeds	Old cattle	Neck region, Groin and udder	Yes	Yes	Dogs	Blood sucking, Loss of weight, Loss of production	Yes	No		No		Yes	Strongly agree	Strongly agree	Strongly agree	Family consumption of products	Improved shed with CGI Sheet and concrete flooring	Daily	No			Mastitis, Bacterial diseases, Viral diseases	To receive acaricides, To receive deworming drugs, To receive medicines for sick animals	Use acaricides, Adopt good farm practices, Manually remove the ticks	Occasionally	Hand dressing	Ticks fall off within few hours	Flush it with running water	Sometimes	Sometimes	Manually remove , Brush the animal	Can be used as pesticides in the vegetable fields
13/06/2019	Domkhar	27.3238	91.6164	40	Female	Not attended any school	0	2	1	Stall feeding	Yes	On the animals, In the forests	Both of the places	Winter	Don't know	Don't know	Young calves	Neck region, Groin and udder, Anus and perianal region	Yes	Yes	Dogs	Blood sucking, Anorexia, Loss of weight	No	No		Yes	Pain and irritation, Rash and swelling around the bite	No	Strongly agree	Agree	Agree	Income through sale of products	Improved shed with CGI Sheet and concrete flooring	Daily	No			Mastitis, Metabolic diseases, Endoparasitism	To receive acaricides, To receive deworming drugs, To receive livestock production inputs	Use acaricides	Occasionally	Hand dressing	Ticks fall off within a day	Let it stay on the ground	Sometimes	Sometimes	Manually remove	Can be used as pesticides in the vegetable fields
13/06/2019	Lungdama	27.3208	91.6195	45	Female	Not attended any school	2	0	0	Stall feeding	Yes	On the animals	Warm places	Summer	Don't know	Native breeds	Old cattle	Neck region, Groin and udder	Don't know	Yes	Dogs	Loss of production, Loss of weight, Blood sucking	Don't know	No		Yes	Pain and irritation	Yes	Strongly agree	Agree	Agree	As a source of manure	Improved shed with CGI Sheet and concrete flooring	Daily	No			Mastitis, Bacterial diseases, Viral diseases, Tick infestation	To receive medicines for sick animals, To receive deworming drugs, To receive acaricides	Use acaricides, Manually remove the ticks	Occasionally	Hand dressing	Ticks fall off within few hours	Let it stay on the ground	Sometimes	Sometimes	Manually remove	Don't know
13/06/2019	Domkhar	27.3243	91.6158	84	Male	Not attended any school	0	2	0	Mix of stall feeding and tethered grazing	Yes	On the animals, In the forests	Both of the places	Throughout the year	From the forest	Exotic breeds	Old cattle	Neck region, Groin and udder, Dewlap	No	No		Blood sucking, Loss of production, Loss of weight	No	No		No		No	Strongly agree	Agree	No opinion	Income through sale of products	Improved shed with CGI Sheet and concrete flooring	Daily	No			Mastitis, Bacterial diseases, Tick infestation	To receive medicines for sick animals, To receive deworming drugs, To receive acaricides	Use acaricides	Monthly	Hand dressing	Ticks fall off within few hours	Let it stay on the ground	Never	Sometimes	Manually remove	Can be used as pesticides in the vegetable fields
13/06/2019	Lungdama	27.3203	91.6188	61	Female	Not attended any school	0	4	0	Stall feeding	Yes	On the animals	Warm places	Summer	Don't know	Exotic breeds	Old cattle	Neck region, Chest and axillae, Dewlap	Don't know	Yes	Dogs	Blood sucking, Loss of weight, Loss of production	Don't know	No		No		Yes	Strongly agree	Disagree	No opinion	Income through sale of products	Improved shed with CGI Sheet and concrete flooring	Daily	No			Mastitis, Bacterial diseases, Viral diseases	To receive medicines for sick animals, To receive deworming drugs, To receive acaricides	Use acaricides	Occasionally	Hand dressing	Ticks fall off within a day	Flush it with running water	Sometimes	Sometimes	Manually remove	Can be used to get rid of insects, lice, mites and bugs in homes
13/06/2019	Lungdama	27.3203	91.6188	50	Female	Not attended any school	1	3	0	Mix of stall feeding and free grazing	Yes	On the animals	Warm places	Summer	Don't know	Exotic breeds	Old cattle	Neck region, Groin and udder	Yes	Yes	Dogs	Blood sucking, Loss of weight, Loss of production	Yes	No		No		Yes	Strongly agree	Strongly agree	Strongly agree	Family consumption of products	Improved shed with CGI Sheet and concrete flooring	Daily	No			Mastitis, Metabolic diseases, Endoparasitism	To receive medicines for sick animals, To receive deworming drugs, To receive acaricides	Use acaricides, Adopt good farm practices, Manually remove the ticks	Occasionally	Hand dressing	Ticks fall off within few days	Flush it with running water	Never	Never	Manually remove , Brush the animal	Can be used as pesticides in the vegetable fields
13/06/2019	Kharshong	27.3217	91.6143	52	Male	Attending/attended non-formal education	0	3	0	Mix of stall feeding and tethered grazing	Yes	On the animals, In the forests	Warm places	Summer	From the forest	Exotic breeds	Old cattle	Groin and udder, Neck region, Dewlap, Chest and axillae	Yes	Yes	Dogs	Loss of weight, Blood sucking, Loss of production	Don't know	No		Yes	Pain and irritation, Rash and swelling around the bite	Don't know	Strongly agree	Strongly agree	Strongly agree	Family consumption of products	Improved shed with CGI Sheet and concrete flooring	Daily	Yes	Maize stover	Winter	Mastitis, Bacterial diseases, Metabolic diseases	To receive medicines for sick animals, To receive acaricides, To receive deworming drugs	Use acaricides	Occasionally	Hand dressing	Ticks fall off within a day	Flush it with running water	Always	Always	Do nothing	Don't know
13/06/2019	Kharshong	27.3208	91.6153	25	Female	Secondary school	0	5	0	Mix of stall feeding and tethered grazing	Yes	On the animals	Cold places	Summer	Don't know	Native breeds	Don't know	Groin and udder, Neck region, Chest and axillae	No	No		Loss of weight, Loss of production, Blood sucking	Yes	No		No		No	Agree	Agree	Agree	Income through sale of products	Improved shed with CGI Sheet and concrete flooring	Daily	No			Endoparasitism, Mastitis, Metabolic diseases	To receive medicines for sick animals, To receive acaricides, To receive deworming drugs	Use acaricides, Adopt good farm practices	Occasionally	Hand dressing	Ticks fall off within few hours	Let it stay on the ground	Never	Never	Manually remove	Can be used to get rid of insects, lice, mites and bugs in homes
13/06/2019	Lungdama	27.3204	91.6186	65	Male	Not attended any school	0	4	0	Mix of stall feeding and free grazing	Yes	On the animals, In the forests	Warm places	Summer	From the forest	Exotic breeds	Old cattle	Neck region, Chest and axillae, Groin and udder	Yes	Yes	Dogs	Blood sucking, Loss of production, Loss of weight, Bite wound	Yes	No		Yes	Pain and irritation, Rash and swelling around the bite	No	Strongly agree	Strongly agree	Strongly agree	Family consumption of products	Improved shed with CGI Sheet and concrete flooring	Daily	No			Mastitis, Viral diseases, Metabolic diseases	To receive medicines for sick animals, To receive deworming drugs, To receive acaricides	Use acaricides, Adopt good farm practices, Manually remove the ticks	Occasionally	Hand dressing	Ticks fall off within few days	Let it stay on the ground	Sometimes	Sometimes	Manually remove	Can be used as pesticides in the vegetable fields
13/06/2019	Domkhar	27.3247	91.6146	57	Male	Not attended any school	2	0	0	Mix of stall feeding and tethered grazing	Yes	On the animals, In the forests	Warm places	Summer	From the forest	Native breeds	Adult	Neck region, Groin and udder, Dewlap	No	Yes	Dogs	Blood sucking, Loss of weight, Loss of production	No	No		No		No	Strongly agree	Agree	Agree	Family consumption of products	Improved shed with CGI Sheet and concrete flooring	Daily	No			Mastitis, Endoparasitism, Metabolic diseases	To receive medicines for sick animals, To receive deworming drugs, To receive acaricides	Use acaricides	Occasionally	Hand dressing	Ticks fall off within few hours	Let it stay on the ground	Sometimes	Sometimes	Manually remove	Can be used to get rid of insects, lice, mites and bugs in homes
13/06/2019	Kharshong	27.3213	91.6144	56	Male	Not attended any school	0	5	0	Mix of stall feeding and tethered grazing	Yes	On the animals, In the forests	Both of the places	Summer	From the forest	Native breeds	Old cattle	Neck region, Groin and udder, Chest and axillae	Yes	Yes	Wild animals (including birds), Dogs	Loss of weight, Blood sucking, Loss of production	Don't know	No		Yes	Pain and irritation, Rash and swelling around the bite	Don't know	Strongly agree	Strongly agree	Strongly agree	Family consumption of products	Improved shed with CGI Sheet and concrete flooring	Daily	Yes	Maize stover	Winter	Bacterial diseases, Mastitis, Metabolic diseases	To receive medicines for sick animals, To receive deworming drugs, To receive acaricides	Use acaricides	Monthly	Hand dressing	Ticks fall off within few days	Let it stay on the ground	Always	Never	Apply salt solution, Apply Xanthophyllum mixture solution	Can be used as pesticides in the vegetable fields
13/06/2019	Lungdama	27.3189	91.6199	74	Male	Not attended any school	0	2	0	Stall feeding	Yes	On the animals	Warm places	Winter	From the forest	Native breeds	Young calves	Anus and perianal region, Dewlap	No	Yes	Dogs	Loss of weight, Bite wound, Blood sucking, Loss of production	Yes	No		Yes	Pain and irritation, Rash and swelling around the bite	Yes	Strongly agree	Strongly agree	Agree	Family consumption of products	Improved shed with CGI Sheet and concrete flooring	Daily	No			Bacterial diseases, Viral diseases, Metabolic diseases	To receive acaricides, To receive medicines for sick animals, To receive deworming drugs	Use acaricides, Manually remove the ticks	Occasionally	Hand dressing	Ticks fall off within few hours	Flush it with running water	Sometimes	Sometimes	Apply Xanthophyllum mixture solution, Apply salt solution	Can be used as pesticides in the vegetable fields, Can be used to get rid of insects, lice, mites and bugs in homes
13/06/2019	Domkhar	27.3275	91.6106	30	Female	Primary level	0	4	0	Mix of stall feeding and tethered grazing	Yes	On the animals	Both of the places	Throughout the year	Don't know	Native breeds	Old cattle	Groin and udder, Chest and axillae	Yes	Yes	Dogs	Loss of production, Bite wound, Loss of weight	Yes	No		No		No	Strongly agree	Strongly agree	Strongly agree	Income through sale of products	Improved shed with CGI Sheet and concrete flooring	Daily	No			Mastitis, Endoparasitism, Tick infestation	To receive medicines for sick animals, To receive acaricides	Use acaricides, Manually remove the ticks	Occasionally	Hand dressing	Ticks fall off within few hours	Let it stay on the ground	Sometimes	Never	Manually remove	Can be used as pesticides in the vegetable fields
13/06/2019	Domkhar	27.3275	91.6107	37	Female	Secondary school	2	2	2	Stall feeding	Yes	On the animals	Warm places	Summer	Don't know	Native breeds	Old cattle	Neck region, Groin and udder	Yes	Yes	Dogs	Hide damage, Loss of weight, Bite wound	Yes	No		Yes	Pain and irritation, Rash and swelling around the bite	Don't know	Agree	Strongly disagree	No opinion	Income through sale of products	Improved shed with CGI Sheet and concrete flooring	Daily	Yes	Maize stover	Winter	Mastitis, Metabolic diseases, Bacterial diseases	To receive medicines for sick animals, To receive acaricides	Use acaricides	Monthly	Hand dressing	Ticks fall off within few days	Flush it with running water	Sometimes	Sometimes	Do nothing	Don't know
13/06/2019	Duwang	27.319	91.6174	50	Female	Not attended any school	0	10	0	Stall feeding	Yes	On the animals	Cold places	Summer	From the forest	Native breeds	Old cattle	Neck region, Groin and udder	Yes	No		Anorexia, Loss of weight, Bite wound, Blood sucking, Loss of production	Yes	No		No		Yes	Strongly agree	Strongly agree	Strongly agree	Income through sale of products	Improved shed with CGI Sheet and concrete flooring	Daily	No			Mastitis, Metabolic diseases, Viral diseases	To receive medicines for sick animals, To receive deworming drugs, To receive acaricides	Use acaricides, Adopt good farm practices, Manually remove the ticks	Fortnightly	Hand dressing	Ticks fall off within few days	Flush it with running water	Sometimes	Sometimes	Manually remove	Can be used as pesticides in the vegetable fields
13/06/2019	Kharshong	27.3216	91.6152	22	Female	Attending/attended non-formal education	0	4	0	Mix of stall feeding and tethered grazing	Yes	On the animals	Warm places	Winter	Don't know	Native breeds	Young calves	Neck region, Dewlap, Groin and udder	Yes	No		Loss of weight, Blood sucking	Yes	No		No		Yes	Strongly agree	Strongly agree	Disagree	Income through sale of products	Improved shed with CGI Sheet and concrete flooring	Daily	No			Metabolic diseases, Bacterial diseases, Endoparasitism	To receive medicines for sick animals, To receive acaricides, To receive deworming drugs	Use acaricides	Occasionally	Hand dressing	Ticks fall off within few days	Flush it with running water	Always	Always	Do nothing	Can be used to get rid of insects, lice, mites and bugs in homes
13/06/2019	Duwang	27.3185	91.6169	57	Male	Not attended any school	0	0	5	Stall feeding	Yes	On the animals	Both of the places	Summer	Don't know	Native breeds	Adult	Neck region, Chest and axillae	No	Yes	Dogs	Blood sucking, Loss of weight, Loss of production	Yes	No		Yes	Pain and irritation	Yes	Strongly agree	Strongly agree	Agree	Income through sale of products	Improved shed with CGI Sheet and concrete flooring	Daily	No			Metabolic diseases, Bacterial diseases, Viral diseases	To receive medicines for sick animals, To receive deworming drugs, To receive acaricides	Use acaricides, Manually remove the ticks, Adopt good farm practices	Occasionally	Hand dressing	Ticks fall off within few hours	Flush it with running water	Never	Never	Apply salt solution, Apply Xanthophyllum mixture solution	Don't know
13/06/2019	Domkhar	27.3275	91.6107	48	Female	Attending/attended non-formal education	0	8	0	Stall feeding	Yes	On the animals	Both of the places	Summer	Don't know	Don't know	Don't know	Dewlap, Groin and udder, Neck region	No	No		Bite wound, Loss of production, Loss of weight	Don't know	No		No		Don't know	Strongly agree	Strongly agree	Strongly agree	Income through sale of products	Improved shed with CGI Sheet and concrete flooring	Daily	No			Bacterial diseases, Endoparasitism, Tick infestation	To receive medicines for sick animals, To receive acaricides	Use acaricides, Manually remove the ticks	Occasionally	Hand dressing	Ticks fall off within few hours	Let it stay on the ground	Never	Never	Manually remove , Brush the animal	Don't know
13/06/2019	Kharshong	27.3206	91.6137	36	Female	Attending/attended non-formal education	0	4	0	Mix of stall feeding and tethered grazing	Yes	On the animals	Both of the places	Summer	Don't know	Native breeds	Old cattle	Neck region, Groin and udder	Yes	No		Loss of weight, Blood sucking, Loss of production	Yes	No		No		Don't know	Strongly agree	Strongly agree	Strongly agree	Family consumption of products	Improved shed with CGI Sheet and concrete flooring	Daily	No			Metabolic diseases, Mastitis, Tick infestation	To receive medicines for sick animals, To receive acaricides, To receive deworming drugs	Use acaricides	Occasionally	Hand dressing	Ticks fall off within a day	Flush it with running water	Never	Never	Apply Xanthophyllum mixture solution	Can be used as pesticides in the vegetable fields
13/06/2019	Duwang	27.3186	91.6168	30	Male	Not attended any school	1	0	0	Stall feeding	Yes	On the animals	Warm places	Winter	From the forest	Exotic breeds	Old cattle	Neck region, Groin and udder	Yes	Yes	Dogs	Blood sucking, Anorexia, Loss of weight, Loss of production	Yes	Yes	Family members	No		Yes	Strongly agree	Strongly agree	Strongly agree	Family consumption of products	Improved shed with CGI Sheet and concrete flooring	Daily	No			Mastitis, Viral diseases, Metabolic diseases	To receive medicines for sick animals, To receive deworming drugs, To receive acaricides	Use acaricides, Adopt good farm practices, Manually remove the ticks	Occasionally	Hand dressing	Ticks fall off within few hours	Flush it with running water	Always	Always	Manually remove	Can be used as pesticides in the vegetable fields
13/06/2019	Domkhar	27.3275	91.6107	39	Female	Not attended any school	0	0	3	Mix of stall feeding and tethered grazing	Yes	In the forests, On the animals	Both of the places	Throughout the year	Don't know	Don't know	Old cattle	Neck region, Groin and udder	Yes	No		Loss of production, Loss of weight, Bite wound	Yes	No		Yes	Pain and irritation, Rash and swelling around the bite, Fever and headache	Yes	Agree	Agree	Agree	Income through sale of products	Improved shed with CGI Sheet and concrete flooring	Daily	Yes	Maize stover	Winter	Metabolic diseases, Tick infestation, Mastitis	To receive acaricides, To receive deworming drugs	Use acaricides, Manually remove the ticks	Occasionally	Hand dressing	Ticks fall off within few hours	Flush it with running water	Always	Always	Do nothing	Don't know
13/06/2019	Kharshong	27.3223	91.6149	31	Female	Attending/attended non-formal education	1	1	0	Mix of stall feeding and tethered grazing	Yes	On the animals	Both of the places	Summer	Don't know	Don't know	Old cattle	Neck region, Groin and udder, Dewlap	No	Yes	Dogs	Blood sucking, Loss of weight	Don't know	No		Yes	Pain and irritation, Rash and swelling around the bite	Yes	Agree	Disagree	Agree	Income through sale of products	Improved shed with CGI Sheet and concrete flooring	Daily	No			Mastitis, Viral diseases, Metabolic diseases	To receive medicines for sick animals, To receive deworming drugs, To receive acaricides	Use acaricides, Adopt good farm practices	Occasionally	Hand dressing	Ticks fall off within a day	Let it stay on the ground	Sometimes	Sometimes	Do nothing	Don't know
13/06/2019	Domkhar	27.3275	91.6107	43	Female	Attending/attended non-formal education	0	6	0	Stall feeding	Yes	On the animals, In the forests	Cold places	Throughout the year	Don't know	Don't know	Adult	Neck region, Groin and udder	No	No		Loss of weight, Loss of production	Don't know	No		No		Yes	Strongly agree	Strongly agree	Strongly agree	Income through sale of products	Improved shed with CGI Sheet and concrete flooring	Daily	No			Mastitis, Viral diseases, Tick infestation	To receive medicines for sick animals, To receive acaricides	Use acaricides	Occasionally	Hand dressing	Ticks fall off within few hours	Let it stay on the ground	Sometimes	Sometimes	Manually remove , Brush the animal	Can be used as pesticides in the vegetable fields
13/06/2019	Kharshong	27.3205	91.614	33	Female	Attending/attended non-formal education	0	2	0	Mix of stall feeding and tethered grazing	Yes	On the animals	Both of the places	Summer	Don't know	Exotic breeds	Old cattle	Neck region, Groin and udder	Yes	No		Hide damage, Blood sucking, Loss of weight, Loss of production	Yes	No		Yes	Pain and irritation	Yes	Strongly agree	Strongly agree	Strongly agree	Family consumption of products	Improved shed with CGI Sheet and concrete flooring	Daily	No			Metabolic diseases, Mastitis, Bacterial diseases	To receive medicines for sick animals, To receive acaricides, To receive deworming drugs	Use acaricides	Occasionally	Hand dressing	Ticks fall off within a day	Flush it with running water	Always	Always	Apply Xanthophyllum mixture solution	Can be used as pesticides in the vegetable fields
13/06/2019	Domkhar	27.3275	91.6106	52	Female	Attending/attended non-formal education	0	4	0	Mix of stall feeding and tethered grazing	Yes	On the animals	Warm places	Throughout the year	Don't know	Native breeds	Old cattle	Neck region	Yes	No		Loss of weight, Bite wound, Loss of production	Yes	No		Yes	Pain and irritation, Rash and swelling around the bite	Yes	Agree	Disagree	Agree	Income through sale of products	Improved shed with CGI Sheet and concrete flooring	Daily	Yes	Maize stover	Winter	Metabolic diseases, Tick infestation, Mastitis	To receive medicines for sick animals, To receive acaricides	Use acaricides	Occasionally	Hand dressing	Ticks fall off within a day	Flush it with running water	Always	Always	Do nothing	Don't know
13/06/2019	Domkhar	27.3275	91.6107	48	Female	Attending/attended non-formal education	0	3	0	Mix of stall feeding and tethered grazing	Yes	On the animals	Warm places	Summer	Don't know	Native breeds	Young calves	Neck region, Groin and udder, Dewlap	No	Yes	Dogs	Loss of weight, Bite wound, Red or brown colour urine	Don't know	No		No		Yes	Strongly agree	Strongly agree	Strongly agree	Income through sale of products	Improved shed with CGI Sheet and concrete flooring	Daily	No			Tick infestation, Metabolic diseases, Endoparasitism	To receive medicines for sick animals, To receive acaricides	Use acaricides, Manually remove the ticks	Occasionally	Hand dressing	Ticks fall off within few hours	Let it stay on the ground	Never	Never	Manually remove , Brush the animal	Don't know
13/06/2019	Domkhar	27.3245	91.6121	50	Male	Not attended any school	10	3	0	All time free grazing	Yes	On the animals, In the forests	Both of the places	Throughout the year	Don't know	Exotic breeds	Old cattle	Neck region, Chest and axillae, Groin and udder, Dewlap, Head region	Yes	Yes	Dogs	Blood sucking, Bite wound, Anorexia, Loss of weight, Loss of production	Don't know	No		Yes	Pain and irritation, Rash and swelling around the bite	Don't know	Strongly agree	Agree	Agree	Income through sale of products	Improved shed with CGI Sheet and concrete flooring	Daily	No			Mastitis, Metabolic diseases, Endoparasitism	To receive medicines for sick animals, To receive livestock production inputs, To receive acaricides	Use acaricides	Occasionally	Hand dressing	Ticks fall off within a day	Let it stay on the ground	Sometimes	Sometimes	Do nothing	Don't know
13/06/2019	Khapgon	27.3199	91.6115	60	Female	Not attended any school	1	0	0	Mix of stall feeding and tethered grazing	Yes	On the animals	Both of the places	Summer	From the forest	Exotic breeds	Young calves	Neck region, Chest and axillae, Groin and udder	Yes	Yes	Dogs	Loss of weight, Blood sucking, Loss of production	Yes	No		No		Yes	Strongly agree	Strongly agree	Agree	Family consumption of products	Improved shed with CGI Sheet and concrete flooring	Daily	Yes	Litter leaves	Winter	Mastitis, Bacterial diseases, Tick infestation	To receive acaricides	Use acaricides	Occasionally	Hand dressing	Ticks fall off within few hours	Let it stay on the ground	Always	Always	Apply Xanthophyllum mixture solution	Don't know
13/06/2019	Bumfra	27.3177	91.6153	46	Female	Not attended any school	0	3	0	Stall feeding	Yes	On the animals, In the forests	Warm places	Throughout the year	From the forest	Exotic breeds	Old cattle	Neck region, Groin and udder, Dewlap	No	Yes	Dogs, Equines	Blood sucking, Loss of weight, Bite wound	No	No		Yes	Rash and swelling around the bite, Pain and irritation	No	Strongly agree	Agree	Agree	Income through sale of products	Improved shed with CGI Sheet and concrete flooring	Daily	Yes	Maize stover	Winter	Mastitis, Metabolic diseases, Viral diseases	To receive medicines for sick animals, To receive deworming drugs, To receive acaricides	Use acaricides	Occasionally	Hand dressing	Ticks fall off within few hours	Let it stay on the ground	Sometimes	Sometimes	Manually remove , Apply salt solution	Don't know
13/06/2019	Bumfra	27.3179	91.6154	69	Male	Not attended any school	0	7	0	Mix of stall feeding and tethered grazing	Yes	On the animals	Both of the places	Throughout the year	Don't know	Exotic breeds	Old cattle	Neck region, Groin and udder	No	Yes	Wild animals (including birds), Dogs	Blood sucking, Bite wound, Loss of weight, Loss of production	Yes	No		Yes	Pain and irritation, Rash and swelling around the bite	No	Strongly agree	Strongly agree	Agree	Income through sale of products	Improved shed with CGI Sheet and concrete flooring	Daily	No			Metabolic diseases, Mastitis, Viral diseases	To receive medicines for sick animals, To receive deworming drugs, To receive acaricides	Use acaricides, Manually remove the ticks	Occasionally	Hand dressing	Ticks fall off within few hours	Let it stay on the ground	Always	Sometimes	Manually remove	Don't know
13/06/2019	Khapti Goenpa	27.3214	91.6092	47	Female	Not attended any school	0	4	0	Mix of stall feeding and tethered grazing	Yes	On the animals	Cold places	Summer	Don't know	Exotic breeds	Old cattle	Neck region, Groin and udder, Dewlap	Yes	Yes	Dogs	Bite wound, Blood sucking, Loss of weight	Yes	No		Yes	Pain and irritation, Rash and swelling around the bite	Don't know	Agree	Disagree	Agree	Income through sale of products	Improved shed with CGI Sheet and concrete flooring	Daily	No			Endoparasitism, Metabolic diseases, Bacterial diseases	To receive medicines for sick animals, To receive deworming drugs, To receive acaricides	Use acaricides, Use homemade remedies	Occasionally	Hand dressing	Ticks fall off within a day	Let it stay on the ground	Always	Always	Apply salt solution	Don't know
13/06/2019	Khapgon	27.3208	91.6087	39	Female	Attending/attended non-formal education	0	2	0	Stall feeding	Yes	On the animals, In the forests	Warm places	Summer	Don't know	Don't know	Old cattle	Neck region, Groin and udder, Chest and axillae	No	Yes	Dogs	Blood sucking, Loss of weight	Don't know	No		No		Don't know	Strongly agree	Strongly agree	Strongly agree	Family consumption of products	Improved shed with CGI Sheet and concrete flooring	Daily	Yes	Litter leaves	Winter	Mastitis, Bacterial diseases, Viral diseases	To receive deworming drugs, To receive acaricides, To receive medicines for sick animals	Use acaricides	Occasionally	Hand dressing	Ticks fall off within few days	Let it stay on the ground	Sometimes	Sometimes	Do nothing	Don't know
13/06/2019	Bumfra	27.3174	91.6156	30	Female	Not attended any school	0	4	0	Stall feeding	Yes	On the animals, In the forests	Warm places	Throughout the year	From the forest	Native breeds	Adult	Neck region, Groin and udder, Dewlap	No	Yes	Dogs	Blood sucking, Anorexia, Loss of weight	No	No		No		No	Strongly agree	Agree	Agree	Income through sale of products	Improved shed with CGI Sheet and concrete flooring	Daily	No			Mastitis, Endoparasitism, Bacterial diseases	To receive medicines for sick animals, To receive deworming drugs, To receive acaricides	Use acaricides, Manually remove the ticks	Occasionally	Hand dressing	Ticks fall off within few hours	Let it stay on the ground	Sometimes	Sometimes	Manually remove	Can be used as pesticides in the vegetable fields
13/06/2019	Yenangbrangsa	27.3099	91.6232	34	Female	Not attended any school	0	5	0	Stall feeding	Yes	On the animals	Cold places	Winter	Don't know	Native breeds	Old cattle	Groin and udder, Dewlap, Neck region	No	Yes	Dogs	Blood sucking, Loss of production, Loss of weight, Bite wound	Yes	No		Yes	Rash and swelling around the bite, Pain and irritation	Yes	Strongly agree	Strongly agree	Agree	As a source of manure	Improved shed with CGI Sheet and concrete flooring	Daily	No			Tick infestation, Bacterial diseases, Viral diseases	To receive acaricides, To receive medicines for sick animals, To receive deworming drugs	Use acaricides, Adopt good farm practices, Manually remove the ticks	Occasionally	Hand dressing	Ticks fall off within few days	Flush it with running water	Sometimes	Sometimes	Manually remove	Don't know
13/06/2019	Yenangbrangsa	27.3098	91.624	40	Female	Not attended any school	0	3	0	Mix of stall feeding and free grazing	Yes	On the animals, In the forests	Both of the places	Summer	From the forest	Exotic breeds	Old cattle	Groin and udder, Neck region	Yes	Yes	Dogs	Blood sucking, Bite wound, Loss of weight, Loss of production	Yes	No		Yes	Pain and irritation, Rash and swelling around the bite	Yes	Strongly agree	Strongly agree	Strongly agree	Family consumption of products	Improved shed with CGI Sheet and concrete flooring		No			Mastitis, Endoparasitism, Metabolic diseases	To receive medicines for sick animals, To receive deworming drugs, To receive acaricides	Use acaricides, Adopt good farm practices, Manually remove the ticks	Monthly	Hand dressing	Ticks fall off within a day	Let it stay on the ground	Always	Always	Brush the animal, Manually remove	Can be used as pesticides in the vegetable fields
13/06/2019	Norbugangche	27.3153	91.6173	50	Male	Not attended any school	0	3	0	Mix of stall feeding and tethered grazing	Yes	On the animals, In the forests	Both of the places	Summer	From the forest	Exotic breeds	Old cattle	Neck region, Chest and axillae, Dewlap	No	Yes	Dogs	Bite wound, Loss of weight, Loss of production	No	No		Yes	Pain and irritation, Rash and swelling around the bite	No	Strongly agree	Agree	Strongly agree	Family consumption of products	Improved shed with CGI Sheet and concrete flooring	Daily	Yes	Litter leaves	Winter	Metabolic diseases, Viral diseases, Tick infestation	To receive acaricides, To receive medicines for sick animals	Use acaricides, Manually remove the ticks	Occasionally	Hand dressing	Ticks fall off within a day	Let it stay on the ground	Sometimes	Sometimes	Manually remove	Can be used to get rid of insects, lice, mites and bugs in homes
13/06/2019	Yenangbrangsa	27.3092	91.6232	27	Male	Attending/attended non-formal education	0	4	0	Mix of stall feeding and tethered grazing	Yes	On the animals	Warm places	Summer	From the forest	Exotic breeds	Adult	Neck region, Groin and udder	No	Yes	Dogs	Loss of weight, Blood sucking, Loss of production	Yes	No		Yes	Pain and irritation, Rash and swelling around the bite	Yes	Strongly agree	Strongly agree	Strongly agree	Income through sale of products	Improved shed with CGI Sheet and concrete flooring	Daily	No			Tick infestation, Bacterial diseases, Metabolic diseases	To receive medicines for sick animals, To receive acaricides, To receive livestock production inputs	Adopt good farm practices, Use acaricides, Manually remove the ticks	Occasionally	Hand dressing	Ticks fall off within few days	Flush it with running water	Sometimes	Sometimes	Manually remove , Brush the animal	Don't know
13/06/2019	Khapti Goenpa	27.3233	91.6078	30	Female	Attending/attended non-formal education	0	7	0	Mix of stall feeding and tethered grazing	Yes	On the animals	Warm places	Summer	Don't know	Don't know	Old cattle	Neck region, Groin and udder	Yes	No		Loss of weight, Loss of production	Yes	No		Yes	Pain and irritation	Yes	Agree	Disagree	Agree	Income through sale of products	Improved shed with CGI Sheet and concrete flooring	Daily	No			Metabolic diseases, Endoparasitism, Mastitis	To receive medicines for sick animals, To receive deworming drugs, To receive acaricides	Use acaricides	Occasionally	Hand dressing	Ticks fall off within few hours	Collect and burn	Always	Always	Apply salt solution	Can be used as pesticides in the vegetable fields
13/06/2019	Yenangbrangsa	27.3099	91.6228	80	Male	Not attended any school	0	10	0	Stall feeding	Yes	On the animals, In the forests	Both of the places	Winter	From the forest	Exotic breeds	Old cattle	Neck region, Groin and udder	Yes	Yes	Dogs	Loss of weight, Bite wound, Blood sucking, Loss of production	Yes	No		Yes	Pain and irritation, Rash and swelling around the bite	Yes	Strongly agree	Strongly agree	Strongly agree	Income through sale of products	Improved shed with CGI Sheet and concrete flooring	Daily	Yes	Litter leaves	Winter	Endoparasitism, Metabolic diseases, Viral diseases	To receive medicines for sick animals, To receive deworming drugs, To receive acaricides	Use acaricides, Adopt good farm practices, Manually remove the ticks	Fortnightly	Hand dressing	Ticks fall off within few days	Flush it with running water	Sometimes	Sometimes	Manually remove , Brush the animal	Can be used as pesticides in the vegetable fields
13/06/2019	Khapgon	27.3226	91.6073	33	Female	Attending/attended non-formal education	3	0	0	Mix of stall feeding and tethered grazing	Yes	On the animals	Both of the places	Throughout the year	Don't know	Exotic breeds	Young calves	Neck region	No	No		Loss of weight, Blood sucking, Bite wound, Loss of production	Don't know	No		No		Don't know	Strongly agree	Strongly agree	Strongly agree	Family consumption of products	Improved shed with CGI Sheet and concrete flooring	Daily	Yes	Litter leaves	Winter	Endoparasitism, Mastitis, Bacterial diseases	To receive medicines for sick animals, To receive acaricides, To receive deworming drugs	Use acaricides	Occasionally	Hand dressing	Ticks fall off within few days	Let it stay on the ground	Always	Never	Do nothing	Don't know
13/06/2019	Norbugangchi	27.315	91.6177	25	Female	Not attended any school	0	3	0	Mix of stall feeding and tethered grazing	Yes	On the animals, In the forests	Cold places	Throughout the year	From the forest	Exotic breeds	Heifers	Neck region, Groin and udder	Yes	Yes	Dogs	Loss of weight, Bite wound	Yes	No		Yes	Pain and irritation, Rash and swelling around the bite	Yes	Agree	Disagree	Agree	As a source of manure	Improved shed with CGI Sheet and concrete flooring	Daily	Yes	Litter leaves	Winter	Bacterial diseases, Metabolic diseases, Viral diseases	To receive medicines for sick animals, To receive acaricides	Use acaricides	Fortnightly	Hand dressing	Ticks fall off within few hours	Flush it with running water	Always	Always	Do nothing	Don't know
13/06/2019	Norbugangche	27.3151	91.6177	54	Female	Not attended any school	0	6	0	Mix of stall feeding and tethered grazing	Yes	On the animals, In the forests	Warm places	Summer	From the forest	Don't know	Young calves	Neck region, Groin and udder, Dewlap	Yes	No		Loss of weight, Loss of production, Bite wound	Don't know	No		Yes	Pain and irritation, Rash and swelling around the bite	Yes	Strongly agree	No opinion	Strongly agree	Income through sale of products	Improved shed with CGI Sheet and concrete flooring	Daily	Yes	Litter leaves	Winter	Endoparasitism, Metabolic diseases, Viral diseases	To receive acaricides, To receive medicines for sick animals	Use acaricides, Manually remove the ticks, Use homemade remedies	Occasionally	Hand dressing	Ticks fall off within few hours	Let it stay on the ground	Sometimes	Always	Manually remove , Brush the animal, Apply Xanthophyllum mixture solution	Don't know
13/06/2019	Chuthak	27.3148	91.6185	41	Female	Not attended any school	0	1	0	Mix of stall feeding and tethered grazing	Yes	On the animals	Cold places	Throughout the year	Don't know	Don't know	Young calves	Neck region, Groin and udder	No	Yes	Dogs	Blood sucking, Anorexia, Loss of weight	No	No		No		No	Strongly agree	Agree	Agree	As a source of manure	Open air tethering		No			Endoparasitism, Metabolic diseases, Viral diseases	To receive deworming drugs, To receive acaricides, To receive medicines for sick animals	Use acaricides	Occasionally	Hand dressing	Ticks fall off within a day	Let it stay on the ground	Sometimes	Sometimes	Manually remove	Can be used as pesticides in the vegetable fields
13/06/2019	Chuthak	27.3148	91.6193	32	Female	Attending/attended non-formal education	0	1	2	Mix of stall feeding and tethered grazing	Yes	On the animals	Both of the places	Throughout the year	From the forest	Exotic breeds	Old cattle	Groin and udder, Neck region, Chest and axillae	Yes	No		Loss of weight, Bite wound, Loss of production	No	No		Yes	Pain and irritation, Rash and swelling around the bite, Fever and headache	Yes	Agree	Agree	Agree	Income through sale of products	Conventional Shed (built with local materials)		Yes	Brackern fern	Throughout the year	Bacterial diseases, Metabolic diseases, Mastitis	To receive medicines for sick animals, To receive acaricides	Use acaricides, Adopt good farm practices	Fortnightly	Hand dressing	Ticks fall off within few days	Let it stay on the ground	Always	Always	Manually remove	Don't know
13/06/2019	Chuthak	27.3149	91.6187	50	Female	Not attended any school	0	1	0	Stall feeding	Yes	In the forests, On the animals	Warm places	Throughout the year	From the forest	Exotic breeds	Old cattle	Neck region, Groin and udder	No	No		Loss of weight, Blood sucking, Loss of production	Don't know	No		Yes	Pain and irritation, Rash and swelling around the bite	No	Strongly agree	Agree	Agree	As a source of manure	Conventional Shed (built with local materials)		Yes	Brackern fern	Throughout the year	Mastitis, Endoparasitism, Metabolic diseases	To receive acaricides, To receive deworming drugs, To receive medicines for sick animals	Use acaricides	Occasionally	Hand dressing	Ticks fall off within few days	Let it stay on the ground	Never	Never	Manually remove	Don't know
13/06/2019	Yenangbrangsa	27.3074	91.6269	25	Female	Not attended any school	0	5	0	Stall feeding	Yes	On the animals, In the forests	Warm places	Throughout the year	Don't know	Native breeds	Old cattle	Neck region, Groin and udder	Yes	Yes	Dogs	Blood sucking, Bite wound, Loss of production, Loss of weight	Yes	No		Yes	Pain and irritation, Rash and swelling around the bite	Yes	Strongly agree	Strongly agree	Strongly agree	Income through sale of products	Improved shed with CGI Sheet and concrete flooring	Daily	No			Mastitis, Viral diseases, Tick infestation	To receive medicines for sick animals, To receive deworming drugs, To receive acaricides	Use acaricides, Manually remove the ticks, Adopt good farm practices	Occasionally	Hand dressing	Ticks fall off within a day	Let it stay on the ground	Always	Always	Manually remove , Brush the animal	Can be used as pesticides in the vegetable fields
13/06/2019	Yenangbrangsa	27.3074	91.6268	46	Male	Not attended any school	0	0	4	Stall feeding	Yes	On the animals	Warm places	Winter	Don't know	Exotic breeds	Young calves	Neck region, Groin and udder	No	Yes	Dogs	Blood sucking, Loss of weight, Loss of production, Bite wound	Yes	No		Yes	Rash and swelling around the bite, Pain and irritation	Yes	Strongly agree	Strongly agree	Strongly agree	Income through sale of products	Improved shed with CGI Sheet and concrete flooring	Daily	No			Metabolic diseases, Viral diseases, Plant poisoning	To receive medicines for sick animals, To seek advice on farming practices, To receive acaricides	Use acaricides, Adopt good farm practices	Occasionally	Hand dressing	Ticks fall off within a day	Flush it with running water	Sometimes	Sometimes	Manually remove	Can be used to get rid of insects, lice, mites and bugs in homes
13/06/2019	Bikhar Goenpa	27.3074	91.6269	27	Male	Attending/attended non-formal education	0	5	0	Mix of stall feeding and tethered grazing	Yes	On the animals, In the forests	Warm places	Summer	From the forest	Native breeds	Old cattle	Chest and axillae, Groin and udder, Neck region	Yes	Yes	Dogs	Loss of production, Loss of weight, Blood sucking, Bite wound	Yes	No		No		Yes	Strongly agree	Strongly agree	Strongly agree	Income through sale of products	Improved shed with CGI Sheet and concrete flooring	Daily	Yes	Litter leaves	Winter	Mastitis, Metabolic diseases, Viral diseases	To receive medicines for sick animals, To receive deworming drugs, To receive acaricides	Use acaricides, Manually remove the ticks, Adopt good farm practices	Monthly	Hand dressing	Ticks fall off within a day	Flush it with running water	Always	Always	Manually remove , Brush the animal	Can be used as pesticides in the vegetable fields
13/06/2019	Bikhar Goenpa	27.3046	91.6183	41	Female	Attending/attended non-formal education	0	6	0	Mix of stall feeding and tethered grazing	Yes	On the animals	Cold places	Winter	From the forest	Native breeds	Old cattle	Neck region, Groin and udder	No	Yes	Dogs	Loss of weight, Hide damage	Don't know	No		Yes	Pain and irritation, Rash and swelling around the bite	Don't know	Agree	Disagree	Agree	Income through sale of products	Improved shed with CGI Sheet and concrete flooring	Daily	Yes	Litter leaves	Winter	Mastitis, Tick infestation, Metabolic diseases	To receive medicines for sick animals, To receive livestock production inputs, To receive acaricides	Adopt good farm practices, Manually remove the ticks, Use acaricides	Fortnightly	Hand dressing	Ticks fall off within a day	Flush it with running water	Sometimes	Always	Apply Xanthophyllum mixture solution	Don't know
13/06/2019	Bikhar gonpa	27.3045	91.6169	60	Female	Not attended any school	0	5	0	Mix of stall feeding and free grazing	Yes	On the animals, In the forests	Cold places	Winter	From the forest	Exotic breeds	Heifers	Groin and udder, Neck region, Chest and axillae	Yes	Yes	Dogs	Loss of weight, Loss of production, Bite wound	Yes	No		Yes	Pain and irritation, Rash and swelling around the bite	Yes	Strongly agree	Agree	Strongly agree	Income through sale of products	Improved shed with CGI Sheet and concrete flooring	Never	Yes	Litter leaves	Throughout the year	Tick infestation, Metabolic diseases, Endoparasitism	To receive acaricides, To receive medicines for sick animals	Use acaricides, Manually remove the ticks, Use homemade remedies	Occasionally	Hand dressing	Ticks fall off within few hours	Let it stay on the ground	Always	Always	Manually remove , Brush the animal, Apply Xanthophyllum mixture solution	Don't know
13/06/2019	Bikhar gonpa	27.3008	91.6177	45	Female	Not attended any school	0	2	0	Mix of stall feeding and tethered grazing	Yes	On the animals, In the forests	Warm places	Summer	Don't know	Exotic breeds	Old cattle	Groin and udder, Neck region, Chest and axillae	No	No		Loss of weight, Blood sucking, Loss of production	No	No		Yes	Pain and irritation, Rash and swelling around the bite	No	Strongly agree	Strongly agree	No opinion	Family consumption of products	Conventional Shed (built with local materials)		Yes	Brackern fern	Throughout the year	Metabolic diseases, Endoparasitism, Viral diseases	To receive acaricides, To receive deworming drugs, To receive medicines for sick animals	Use acaricides	Occasionally	Hand dressing	Ticks fall off within few days	Let it stay on the ground	Always	Always	Do nothing	Don't know
13/06/2019	Bikhar Goenpa	27.302	91.618	47	Female	Attending/attended non-formal education	1	0	0	Mix of stall feeding and tethered grazing	Yes	On the animals, In the forests	Cold places	Summer	From the bedding materials	Don't know	Old cattle	Chest and axillae, Groin and udder	No	No		Blood sucking, Loss of weight	Don't know	No		Yes	Pain and irritation, Rash and swelling around the bite	Don't know	Agree	Disagree	No opinion	Family consumption of products	Conventional Shed (built with local materials)		Yes	Litter leaves	Throughout the year	Viral diseases, Mastitis, Metabolic diseases	To receive medicines for sick animals, To receive deworming drugs, To receive acaricides	Use acaricides	Occasionally	Hand dressing	Ticks fall off within a day	Let it stay on the ground	Always	Always	Manually remove	Don't know
13/06/2019	Bikhar Goenpa	27.3021	91.6182	29	Female	Attending/attended non-formal education	0	2	0	Mix of stall feeding and free grazing	Yes	On the animals, In the forests, In the pastureland	Cold places	Summer	From the forest	Exotic breeds	Old cattle	Neck region	Yes	Yes	Dogs	Loss of production, Loss of weight, Bite wound	Yes	No		Yes	Pain and irritation, Rash and swelling around the bite, Fever and headache	Yes	Strongly agree	Agree	Strongly agree	Income through sale of products	Conventional Shed (built with local materials)		Yes	Brackern fern	Throughout the year	Endoparasitism, Bacterial diseases, Metabolic diseases	To receive medicines for sick animals, To receive acaricides	Use acaricides	Weekly	Hand dressing	Ticks fall off within a day	Let it stay on the ground	Never	Always	Apply Xanthophyllum mixture solution	Can be used as pesticides in the vegetable fields
13/06/2019	Bikhar gonpa	27.3008	91.6177	26	Female	Attending/attended non-formal education	0	6	0	Mix of stall feeding and tethered grazing	Yes	On the animals, In the forests	Both of the places	Summer	Don't know	Native breeds	Old cattle	Neck region, Groin and udder, Chest and axillae	Yes	No		Loss of weight, Blood sucking, Loss of production	No	No		Yes	Pain and irritation, Rash and swelling around the bite	Don't know	Agree	Strongly agree	Strongly disagree	Family consumption of products	Improved shed with CGI Sheet and concrete flooring	Daily	Yes	Litter leaves	Winter	Plant poisoning, Bacterial diseases, Endoparasitism	To receive medicines for sick animals, To receive acaricides, To receive deworming drugs	Use acaricides	Occasionally	Hand dressing	Ticks fall off within few days	Let it stay on the ground	Always	Always	Do nothing	Don't know
13/06/2019	Bikhar gonpa	27.3036	91.6175	30	Female	Attending/attended non-formal education	1	2	0	All time free grazing	Yes	On the animals, In the forests	Both of the places	Summer	From the forest	Exotic breeds	Adult	Neck region, Dewlap, Groin and udder	Yes	Yes	Dogs	Blood sucking, Loss of weight, Bite wound	No	No		Yes	Pain and irritation, Rash and swelling around the bite	No	Strongly agree	Agree	Agree	Family consumption of products	Conventional Shed (built with local materials)		Yes	Brackern fern	Throughout the year	Metabolic diseases, Tick infestation, Viral diseases	To receive acaricides, To receive deworming drugs, To receive medicines for sick animals	Use acaricides	Occasionally	Hand dressing	Ticks fall off within a day	Let it stay on the ground	Never	Always	Brush the animal	Can be used as pesticides in the vegetable fields
13/06/2019	Yenangbrangsa	27.3026	91.6299	28	Female	Attending/attended non-formal education	0	3	0	Stall feeding	Yes	In the forests, On the animals	Warm places	Throughout the year	From the forest	Native breeds	Old cattle	Neck region	Yes	Yes	Dogs	Loss of weight, Anorexia, Bite wound, Blood sucking, Loss of production	Yes	No		Yes	Pain and irritation	Yes	Strongly agree	Strongly agree	Strongly agree	Family consumption of products	Improved shed with CGI Sheet and concrete flooring	Daily	No			Mastitis, Tick infestation, Bacterial diseases	To receive deworming drugs, To receive acaricides, To receive medicines for sick animals	Use acaricides, Adopt good farm practices, Manually remove the ticks	Monthly	Hand dressing	Ticks fall off within few hours	Flush it with running water	Always	Sometimes	Brush the animal, Manually remove	Can be used as pesticides in the vegetable fields
13/06/2019	Yenangbrangsa	27.3071	91.6304	22	Female	Not attended any school	2	0	4	Mix of stall feeding and tethered grazing	Yes	On the animals	Both of the places	Summer	Don't know	Native breeds	Old cattle	Dewlap, Groin and udder	No	Yes	Dogs	Loss of weight, Blood sucking, Loss of production	Yes	No		Yes	Pain and irritation, Rash and swelling around the bite	Yes	Strongly agree	Strongly agree	Strongly agree	Income through sale of products	Improved shed with CGI Sheet and concrete flooring	Daily	No			Bacterial diseases, Mastitis, Viral diseases	To receive medicines for sick animals, To receive deworming drugs, To receive acaricides	Use acaricides, Manually remove the ticks, Adopt good farm practices	Occasionally	Hand dressing	Ticks fall off within few days	Flush it with running water	Sometimes	Sometimes	Manually remove	Can be used to get rid of insects, lice, mites and bugs in homes
13/06/2019	Yenangbrangsa	27.3026	91.6299	22	Female	Attending/attended non-formal education	0	6	0	Stall feeding	Yes	On the animals, In the forests	Both of the places	Throughout the year	From the bedding materials	Native breeds	Old cattle	Neck region, Groin and udder	Yes	Yes	Dogs	Loss of weight, Blood sucking, Bite wound, Loss of production	Yes	No		Yes	Pain and irritation, Rash and swelling around the bite	Yes	Strongly agree	Strongly agree	Strongly agree	Income through sale of products	Improved shed with CGI Sheet and concrete flooring	Daily	No			Mastitis, Plant poisoning, Metabolic diseases	To receive medicines for sick animals, To receive deworming drugs, To receive acaricides	Use acaricides, Adopt good farm practices, Manually remove the ticks	Fortnightly	Hand dressing	Ticks fall off within few hours	Flush it with running water	Sometimes	Always	Manually remove , Brush the animal	Can be used as pesticides in the vegetable fields
13/06/2019	Bikhar gonpa	27.3004	91.6171	60	Female	Not attended any school	2	0	0	Mix of stall feeding and tethered grazing	Yes	On the animals	Both of the places	Summer	Don't know	Native breeds	Young calves	Neck region, Groin and udder, Chest and axillae	Yes	No		Loss of weight, Blood sucking, Loss of production	Don't know	No		Yes	Pain and irritation, Rash and swelling around the bite	Don't know	Strongly agree	Disagree	Strongly agree	Family consumption of products	Conventional Shed (built with local materials)		Yes	Brackern fern	Throughout the year	Endoparasitism, Tick infestation, Bacterial diseases	To receive acaricides, To receive medicines for sick animals, To receive deworming drugs	Use acaricides	Occasionally	Hand dressing	Ticks fall off within few days	Let it stay on the ground	Never	Never	Do nothing	Don't know
13/06/2019	Bikhar gonpa	27.307	91.6167	38	Female	Not attended any school	0	5	0	Mix of stall feeding and tethered grazing	Yes	On the animals	Warm places	Summer	Don't know	Native breeds	Old cattle	Neck region, Groin and udder, Dewlap	Yes	No		Loss of weight, Bite wound	Don't know	No		No		Don't know	No opinion	Agree	Strongly agree	Family consumption of products	Conventional Shed (built with local materials)		Yes	Litter leaves	Throughout the year	Tick infestation, Metabolic diseases, Mastitis	To receive medicines for sick animals, To receive acaricides	Use acaricides	Occasionally	Hand dressing	Ticks fall off within a day	Let it stay on the ground	Never	Sometimes	Manually remove	Don't know
13/06/2019	Yenangbrangsa	27.3027	91.6297	33	Female	Not attended any school	0	4	0	Stall feeding	Yes	On the animals	Warm places	Throughout the year	From the forest	Native breeds	Old cattle	Groin and udder, Neck region	Yes	Yes	Dogs	Blood sucking, Loss of weight, Loss of production, Bite wound	Yes	No		Yes	Pain and irritation, Rash and swelling around the bite	Yes	Strongly agree	Strongly agree	Strongly agree	Income through sale of products	Improved shed with CGI Sheet and concrete flooring	Daily	No			Mastitis, Bacterial diseases, Metabolic diseases	To receive medicines for sick animals, To receive deworming drugs, To receive acaricides	Use acaricides, Adopt good farm practices, Manually remove the ticks	Weekly	Hand dressing	Ticks fall off within few days	Flush it with running water	Always	Always	Manually remove , Brush the animal	Can be used as pesticides in the vegetable fields
13/06/2019	Bikhar Goenpa	27.302	91.6173	32	Female	Not attended any school	0	6	0	Mix of stall feeding and tethered grazing	Yes	On the animals, In the forests	Cold places	Summer	From the forest	Native breeds	Old cattle	Neck region, Dewlap	No	Yes	Dogs	Blood sucking, Loss of weight	No	No		No		No	Agree	Agree	Agree	Income through sale of products	Improved shed with CGI Sheet and concrete flooring	Daily	Yes	Litter leaves	Winter	Mastitis, Metabolic diseases, Bacterial diseases	To receive medicines for sick animals, To receive deworming drugs, To receive acaricides	Use acaricides	Occasionally	Hand dressing	Ticks fall off within few days	Flush it with running water	Always	Always	Manually remove	Don't know
13/06/2019	Yenangbrangsa	27.307	91.6297	68	Male	Not attended any school	0	5	0	Mix of stall feeding and tethered grazing	Yes	On the animals	Both of the places	Summer	Don't know	Exotic breeds	Adult	Head region, Chest and axillae, Groin and udder	No	Yes	Dogs	Loss of weight, Blood sucking, Loss of production	Yes	No		Yes	Pain and irritation	Yes	Strongly agree	Strongly agree	Agree	Income through sale of products	Improved shed with CGI Sheet and concrete flooring	Daily	No			Metabolic diseases, Bacterial diseases, Viral diseases	To receive medicines for sick animals, To receive acaricides, To receive deworming drugs	Use acaricides, Manually remove the ticks, Adopt good farm practices	Occasionally	Hand dressing	Ticks fall off within a week	Flush it with running water	Always	Always	Manually remove	Don't know
13/06/2019	Bikhar Goenpa	27.302	91.6175	40	Female	Not attended any school	0	6	0	Mix of stall feeding and tethered grazing	Yes	On the animals, In the forests	Cold places	Summer	From the grazing land	Exotic breeds	Young calves	Neck region	No	Yes	Dogs	Loss of weight, Loss of production, Bite wound	No	No		Yes	Pain and irritation, Rash and swelling around the bite	No	Strongly agree	Strongly agree	Agree	Income through sale of products	Improved shed with CGI Sheet and concrete flooring	Daily	Yes	Litter leaves	Winter	Bacterial diseases, Plant poisoning, Viral diseases	To receive medicines for sick animals, To receive acaricides	Use acaricides	Fortnightly	Hand dressing	Ticks fall off within a day	Flush it with running water	Sometimes	Always	Apply Xanthophyllum mixture solution, Apply salt solution	Don't know
13/06/2019	Bikhar gonpa	27.3077	91.6161	40	Female	Not attended any school	0	3	0	Mix of stall feeding and free grazing	Yes	On the animals	Warm places	Summer	From the forest	Native breeds	Old cattle	Neck region, Groin and udder	No	Yes	Dogs	Blood sucking, Bite wound, Loss of weight	No	No		No		No	Strongly agree	Agree	No opinion	Family consumption of products	Conventional Shed (built with local materials)		Yes	Litter leaves	Summer	Mastitis, Endoparasitism, Viral diseases	To receive livestock production inputs, To receive medicines for sick animals, To receive deworming drugs	Use acaricides, Use homemade remedies	Occasionally	Hand dressing	Ticks fall off within a day	Let it stay on the ground	Never	Sometimes	Manually remove , Apply Xanthophyllum mixture solution, Apply salt solution	Can be used as pesticides in the vegetable fields
13/06/2019	Biliary gonpa	27.2995	91.617	47	Male	Not attended any school	0	6	0	Mix of stall feeding and free grazing	Yes	On the animals	Both of the places	Throughout the year	From the grazing land	Don't know	Adult	Neck region, Groin and udder, Chest and axillae	No	No		Loss of weight, Blood sucking, Loss of production	Don't know	No		Yes	Pain and irritation, Rash and swelling around the bite	Don't know	Strongly agree	Disagree	Strongly agree	Family consumption of products	Improved shed with CGI Sheet and concrete flooring	Daily	Yes	Litter leaves	Winter	Endoparasitism, Mastitis, Metabolic diseases	To receive acaricides, To receive deworming drugs, To receive medicines for sick animals	Use acaricides	Occasionally	Hand dressing	Ticks fall off within few days	Flush it with running water	Never	Always	Do nothing	Don't know
13/06/2019	Yenangbrangsa	27.3026	91.6293	40	Male	Not attended any school	2	1	0	Stall feeding	Yes	On the animals, In the forests	Cold places	Summer	From the forest	Native breeds	Old cattle	Neck region, Groin and udder	Yes	Yes	Dogs	Blood sucking, Loss of weight, Loss of production, Anorexia	Yes	No		Yes	Rash and swelling around the bite, Pain and irritation	Yes	Strongly agree	Strongly agree	Agree	Income through sale of products	Improved shed with CGI Sheet and concrete flooring	Daily	Yes	Maize stover	Winter	Mastitis, Bacterial diseases, Metabolic diseases	To receive medicines for sick animals, To receive deworming drugs, To receive acaricides	Use acaricides, Manually remove the ticks, Adopt good farm practices, Don't let animals out for grazing	Monthly	Hand dressing	Ticks fall off within few hours	Flush it with running water	Always	Always	Manually remove , Brush the animal	Can be used as pesticides in the vegetable fields
13/06/2019	Bikhar gonpa	27.3075	91.6161	53	Female	Not attended any school	0	3	0	Mix of stall feeding and free grazing	Yes	On the animals, In the forests	Both of the places	Summer	From the forest	Native breeds	Heifers	Dewlap, Groin and udder, Neck region	Yes	No		Loss of weight, Loss of production, Bite wound	Yes	No		Yes	Pain and irritation, Rash and swelling around the bite	Yes	Agree	Strongly agree	Strongly agree	Income through sale of products	Conventional Shed (built with local materials)		Yes	Litter leaves	Winter	Endoparasitism, Mastitis, Tick infestation	To receive medicines for sick animals, To receive acaricides	Use acaricides, Manually remove the ticks, Use homemade remedies	Occasionally	Hand dressing	Ticks fall off within a day	Let it stay on the ground	Always	Always	Manually remove , Brush the animal, Apply Xanthophyllum mixture solution	Don't know
13/06/2019	Bikhar gonpa	27.3076	91.6163	79	Male	Not attended any school	0	5	0	Mix of stall feeding and tethered grazing	Yes	On the animals, In the forests	Warm places	Summer	Don't know	Exotic breeds	Old cattle	Neck region, Groin and udder, Chest and axillae, Dewlap	Yes	No		Loss of production, Blood sucking, Bite wound, Loss of weight	Yes	No		Yes	Pain and irritation, Rash and swelling around the bite	Yes	Strongly agree	Agree	Agree	Family consumption of products	Conventional Shed (built with local materials)		Yes	Litter leaves	Summer	Mastitis, Tick infestation, Metabolic diseases	To receive deworming drugs, To receive medicines for sick animals, To receive acaricides	Use acaricides, Use homemade remedies	Occasionally	Hand dressing	Ticks fall off within a day	Let it stay on the ground	Sometimes	Sometimes	Manually remove , Apply Xanthophyllum mixture solution	Can be used as pesticides in the vegetable fields, Can be used to get rid of insects, lice, mites and bugs in homes
13/06/2019	Bikhar Goenpa	27.3021	91.6175	21	Male	Secondary school	4	0	5	Mix of stall feeding and tethered grazing	Yes	In the forests, On the animals	Cold places	Summer	Don't know	Native breeds	Old cattle	Neck region, Groin and udder	Yes	Yes	Dogs	Loss of weight, Hide damage, Bite wound	Yes	No		Yes	Pain and irritation, Rash and swelling around the bite	Yes	Strongly agree	Agree	Agree	Income through sale of products	Improved shed with CGI Sheet and concrete flooring	Daily	Yes	Litter leaves	Winter	Mastitis, Bacterial diseases, Metabolic diseases	To receive medicines for sick animals, To receive acaricides	Use acaricides	Occasionally	Hand dressing	Ticks fall off within a day	Flush it with running water	Never	Never	Manually remove	Can be used to get rid of insects, lice, mites and bugs in homes
13/06/2019	Bikhar gonpa	27.3072	91.6169	28	Female	Attending/attended non-formal education	2	2	0	Mix of stall feeding and free grazing	Yes	On the animals	Warm places	Winter	Don't know	Native breeds	Young calves	Neck region, Anus and perianal region, Dewlap	Yes	No		Loss of weight, Bite wound	No	No		Yes	Pain and irritation	Don't know	Strongly agree	No opinion	Strongly agree	Income through sale of products	Improved shed with CGI Sheet and concrete flooring	Weekly	Yes	Litter leaves	Winter	Tick infestation, Mastitis, Endoparasitism	To receive acaricides, To receive medicines for sick animals	Use acaricides	Occasionally	Hand dressing	Ticks fall off within a day	Let it stay on the ground	Sometimes	Sometimes	Do nothing	Can be used as pesticides in the vegetable fields
13/06/2019	Yenangbrangsa	27.3025	91.6287	68	Male	Not attended any school	1	1	0	Mix of stall feeding and tethered grazing	Yes	On the animals, In the forests	Warm places	Throughout the year	Don't know	Native breeds	Old cattle	Groin and udder, Neck region, Chest and axillae	No	Yes	Dogs	Blood sucking, Bite wound, Loss of weight, Loss of production	Yes	No		Yes	Pain and irritation, Rash and swelling around the bite	Yes	Strongly agree	Strongly agree	Strongly agree	As a source of manure	Improved shed with CGI Sheet and concrete flooring	Daily	No			Mastitis, Metabolic diseases, Viral diseases	To receive medicines for sick animals, To receive acaricides, To receive deworming drugs	Use acaricides, Adopt good farm practices, Manually remove the ticks	Fortnightly	Hand dressing	Ticks fall off within a day	Let it stay on the ground	Sometimes	Sometimes	Manually remove	Can be used as pesticides in the vegetable fields
13/06/2019	Biliary gonpa	27.3015	91.6171	25	Female	Not attended any school	0	2	0	Mix of stall feeding and tethered grazing	Yes	On the animals	Both of the places	Throughout the year	From the forest	Don't know	Old cattle	Neck region, Dewlap, Chest and axillae, Groin and udder	Don't know	Yes	Dogs	Loss of weight, Blood sucking	Yes	No		No		Don't know	Strongly agree	Agree	Agree	Family consumption of products	Conventional Shed (built with local materials)		Yes	Brackern fern	Throughout the year	Tick infestation, Bacterial diseases, Mastitis	To receive acaricides	Use acaricides	Occasionally	Hand dressing	Ticks fall off within few days	Let it stay on the ground	Always	Always	Do nothing	Don't know
13/06/2019	Bikhar gonpa	27.3087	91.6167	38	Male	Buddhist studies	0	4	0	Mix of stall feeding and tethered grazing	Yes	On the animals, In the forests	Warm places	Summer	From the forest	Exotic breeds	Old cattle	Neck region, Groin and udder, Anus and perianal region, Dewlap, Feet (ie between or just above the hooves)	No	No		Loss of weight, Blood sucking, Loss of production	No	No		Yes	Pain and irritation, Rash and swelling around the bite	No	Strongly agree	Agree	Agree	Income through sale of products	Improved shed with CGI Sheet and concrete flooring	Daily	Yes	Litter leaves	Winter	Viral diseases, Mastitis, Metabolic diseases	To receive acaricides, To receive deworming drugs, To receive medicines for sick animals	Use acaricides	Occasionally	Hand dressing	Ticks fall off within a day	Let it stay on the ground	Never	Never	Do nothing	Don't know
13/06/2019	Yenangbrangsa	27.3024	91.6286	21	Female	Not attended any school	0	3	0	Stall feeding	Yes	On the animals	Both of the places	Winter	Don't know	Native breeds	Adult	Neck region	No	Yes	Dogs	Blood sucking, Loss of weight, Loss of production	Yes	No		No		Yes	Strongly agree	Strongly agree	Strongly agree	Income through sale of products	Improved shed with CGI Sheet and concrete flooring	Daily	No			Mastitis, Viral diseases, Metabolic diseases	To receive medicines for sick animals, To receive deworming drugs, To receive acaricides	Use acaricides, Manually remove the ticks, Adopt good farm practices	Monthly	Hand dressing	Ticks fall off within a day	Let it stay on the ground	Sometimes	Sometimes	Manually remove	Can be used as pesticides in the vegetable fields
13/06/2019	Yenangbrangsa	27.3039	91.6274	30	Female	Not attended any school	0	0	8	Stall feeding	Yes	On the animals, In the forests	Cold places	Winter	Don't know	Native breeds	Young calves	Neck region	No	Yes	Dogs	Loss of weight, Loss of production, Blood sucking, Bite wound	Yes	No		Yes	Pain and irritation, Rash and swelling around the bite	Yes	Strongly agree	Strongly agree	Strongly agree	Income through sale of products	Improved shed with CGI Sheet and concrete flooring	Daily	No			Mastitis, Metabolic diseases, Bacterial diseases	To receive medicines for sick animals, To receive deworming drugs, To seek advice on farming practices	Adopt good farm practices, Use acaricides	Occasionally	Hand dressing	Ticks fall off within a day	Collect and throw it in the field	Never	Sometimes	Manually remove	Don't know
13/06/2019	Bikhar Gonpa	27.3217	91.6139	29	Female	Attending/attended non-formal education	0	4	0	Mix of stall feeding and free grazing	Yes	On the animals	Cold places	Summer	From the forest	Exotic breeds	Don't know	Neck region, Dewlap, Groin and udder	Yes	Yes	Dogs	Loss of production, Loss of weight, Anorexia	Yes	No		Yes	Rash and swelling around the bite, Pain and irritation	Yes	Strongly agree	Strongly agree	Strongly agree	Income through sale of products	Conventional Shed (built with local materials)		Yes	Litter leaves	Winter	Tick infestation, Viral diseases, Metabolic diseases	To receive medicines for sick animals, To receive acaricides	Use acaricides, Manually remove the ticks	Weekly	Hand dressing	Ticks fall off within a day	Let it stay on the ground	Always	Always	Manually remove , Brush the animal	Can be used as pesticides in the vegetable fields
13/06/2019	Bikhar Goenpa	27.3217	91.6139	29	Female	Not attended any school	0	4	0	Mix of stall feeding and tethered grazing	Yes	On the animals	Both of the places	Summer	From the grazing land	Exotic breeds	Old cattle	Neck region, Dewlap	Yes	Yes	Dogs	Loss of weight	No	No		No		Don't know	Agree	Agree	Agree	Income through sale of products	Improved shed with CGI Sheet and concrete flooring	Daily	Yes	Brackern fern	Winter	Mastitis, Bacterial diseases, Metabolic diseases	To receive acaricides, To receive medicines for sick animals	Use acaricides	Occasionally	Hand dressing	Ticks fall off within a day	Flush it with running water	Never	Never	Brush the animal	Don't know
13/06/2019	Yenanbrangsa	27.3218	91.6138	40	Male	Not attended any school	0	2	4	Mix of stall feeding and tethered grazing	Yes	On the animals	Warm places	Throughout the year	Don't know	Native breeds	Young calves	Neck region, Groin and udder	No	Yes	Dogs	Loss of weight, Blood sucking, Hide damage	Yes	No		No		Yes	Strongly agree	Agree	Agree	Family consumption of products	Improved shed with CGI Sheet and concrete flooring	Daily	Yes	Brackern fern	Winter	Bacterial diseases, Mastitis, Tick infestation	To receive medicines for sick animals, To receive acaricides, To receive deworming drugs	Use acaricides	Occasionally	Hand dressing	Ticks fall off within few days	Flush it with running water	Never	Never	Manually remove	Can be used as pesticides in the vegetable fields
13/06/2019	Bikhar gonpa	27.3269	91.6133	38	Male	Not attended any school	0	4	0	Mix of stall feeding and tethered grazing	Yes	On the animals, In the forests	Warm places	Summer	From the forest	Exotic breeds	Old cattle	Neck region, Groin and udder	Yes	Yes	Wild animals (including birds), Dogs	Blood sucking, Loss of weight, Loss of production	No	No		Yes	Pain and irritation, Rash and swelling around the bite	No	Strongly agree	No opinion	Agree	Income through sale of products	Conventional Shed (built with local materials)		Yes	Brackern fern	Throughout the year	Viral diseases, Endoparasitism, Metabolic diseases	To receive acaricides, To receive medicines for sick animals, To receive livestock production inputs	Use acaricides, Use homemade remedies	Occasionally	Hand dressing	Ticks fall off within a day	Let it stay on the ground	Never	Never	Manually remove , Apply Xanthophyllum mixture solution	Don't know
12/06/2019	Melphey	27.3255	91.558	40	Male	Secondary school	0	9	0	Stall feeding	Yes	On the animals, In the forests	Both of the places	Throughout the year	From the forest	Exotic breeds	Old cattle	Groin and udder, Anus and perianal region, Neck region	No	Yes	Dogs	Loss of weight, Blood sucking, Bite wound, Loss of production	Yes	No		No		Yes	Strongly agree	Agree	Agree	Income through sale of products	Improved shed with CGI Sheet and concrete flooring	Never	Yes	Litter leaves	Throughout the year	Mastitis, Endoparasitism, Viral diseases	To receive medicines for sick animals, To receive acaricides, To receive deworming drugs	Use acaricides	Occasionally	Hand spraying	Ticks fall off within few hours	Let it stay on the ground	Always	Sometimes	Do nothing	Can be used as pesticides in the vegetable fields
12/06/2019	Samkhar	27.3338	91.5806	52	Female	Not attended any school	2	3	0	Mix of stall feeding and tethered grazing	Yes	On the animals, In the forests	Warm places	Summer	Don't know	Don't know	Old cattle	Neck region, Groin and udder, Feet (ie between or just above the hooves), Dewlap	Don't know	Yes	Dogs	Loss of weight, Blood sucking	Don't know	No		Yes	Pain and irritation, Rash and swelling around the bite	Don't know	Agree	Disagree	Disagree	Family consumption of products	Conventional Shed (built with local materials)		Yes	Maize stover	Winter	Bacterial diseases, Plant poisoning, Metabolic diseases	To receive acaricides, To receive deworming drugs, To receive medicines for sick animals	Use acaricides	Monthly	Hand dressing	Ticks fall off within a day	Let it stay on the ground	Always	Always	Apply Xanthophyllum mixture solution	Don't know
12/06/2019	Samkhar	27.3341	91.5805	48	Male	Not attended any school	7	0	0	Mix of stall feeding and free grazing	Yes	On the animals, In the forests	Both of the places	Summer	From the forest	Exotic breeds	Old cattle	Groin and udder, Neck region, Chest and axillae	No	Yes	Dogs	Blood sucking, Loss of weight	Don't know	No		Yes	Pain and irritation	No	Strongly agree	Strongly agree	Strongly agree	Family consumption of products	Conventional Shed (built with local materials)		No			Tick infestation, Bacterial diseases, Metabolic diseases	To receive medicines for sick animals, To receive acaricides, To receive deworming drugs	Use acaricides	Weekly	Hand dressing	Ticks fall off within few days	Let it stay on the ground	Always	Sometimes	Apply Xanthophyllum mixture solution, Apply salt solution	Don't know
12/06/2019	Samkhar	27.3338	91.5774	47	Male	Not attended any school	0	5	0	Mix of stall feeding and tethered grazing	Yes	On the animals	Warm places	Summer	Don't know	Native breeds	Old cattle	Groin and udder, Neck region, Chest and axillae, Anus and perianal region	No	Yes	Dogs, Cats	Loss of weight, Hide damage, Blood sucking	Yes	Yes	Farmers' training program	No		Yes	Strongly agree	Strongly disagree	Strongly disagree	Family consumption of products	Improved shed with CGI Sheet and concrete flooring	Daily	No			Mastitis, Metabolic diseases, Bacterial diseases	To receive medicines for sick animals, To receive deworming drugs, To receive acaricides	Use acaricides	Occasionally	Hand dressing	Ticks fall off within few days	Let it stay on the ground	Always	Never	Do nothing	Can be used as pesticides in the vegetable fields
12/06/2019	Samkhar	27.3339	91.5773	56	Male	Not attended any school	0	4	0	Mix of stall feeding and tethered grazing	Yes	On the animals	Warm places	Summer	From the forest	Exotic breeds	Old cattle	Groin and udder, Neck region	No	Yes	Dogs	Loss of weight, Blood sucking	Yes	No		Yes	Pain and irritation, Rash and swelling around the bite, Fever and headache	Yes	Strongly agree	Agree	Agree	Family consumption of products	Conventional Shed (built with local materials)		Yes	Litter leaves	Winter	Bacterial diseases, Tick infestation, Endoparasitism	To receive acaricides, To receive deworming drugs, To receive medicines for sick animals	Use acaricides	Weekly	Hand dressing	Ticks fall off within a day	Collect and throw it in the field	Always	Always	Do nothing	Don't know
12/06/2019	Samkhar	27.3338	91.5773	31	Male	Not attended any school	1	4	0	Mix of stall feeding and free grazing	Yes	On the animals	Warm places	Summer	Don't know	Exotic breeds	Old cattle	Neck region, Dewlap	Yes	Yes	Dogs	Bite wound, Loss of weight, Blood sucking	Yes	No		No		Don't know	Agree	Disagree	Agree	Income through sale of products	Improved shed with CGI Sheet and concrete flooring	Daily	No			Mastitis, Endoparasitism, Viral diseases	To receive medicines for sick animals, To receive deworming drugs, To receive acaricides	Use acaricides, Use homemade remedies	Occasionally	Hand dressing	Ticks fall off within a day	Collect and throw it in the field	Always	Never	Apply Xanthophyllum mixture solution	Don't know
12/06/2019	Samkhar	27.3339	91.5776	28	Male	Attending/attended non-formal education	7	3	0	Mix of stall feeding and tethered grazing	Yes	On the animals	Warm places	Summer	Don't know	Native breeds	Old cattle	Groin and udder, Neck region, Chest and axillae, Dewlap	No	Yes	Dogs	Loss of weight, Blood sucking, Bite wound, Loss of production	Don't know	No		No		Don't know	Strongly agree	Strongly agree	Strongly agree	Family consumption of products	Improved shed with CGI Sheet and concrete flooring	Daily	Yes	Litter leaves	Winter	Mastitis, Metabolic diseases, Tick infestation	To receive acaricides, To receive deworming drugs, To receive medicines for sick animals	Use acaricides	Occasionally	Hand dressing	Ticks fall off within a day	Let it stay on the ground	Always	Sometimes	Apply Xanthophyllum mixture solution, Apply salt solution	Can be used as pesticides in the vegetable fields
12/06/2019	Samkhar	27.3272	91.5727	45	Female	Not attended any school	0	2	0	Mix of stall feeding and free grazing	Yes	On the animals	Cold places	Winter	Don't know	Exotic breeds	Old cattle	Neck region, Groin and udder	No	Yes	Dogs	Blood sucking, Bite wound, Loss of production	Don't know	No		Yes	Pain and irritation	Don't know	Strongly agree	Agree	Agree	As a source of manure	Open air tethering		No			Viral diseases, Bacterial diseases, Metabolic diseases	To receive acaricides, To receive deworming drugs, To receive medicines for sick animals	Use acaricides	Occasionally	Hand dressing	Ticks fall off within a day	Let it stay on the ground	Sometimes	Sometimes	Do nothing	Can be used to get rid of insects, lice, mites and bugs in homes
12/06/2019	Samkhar	27.334	91.5773	70	Male	Not attended any school	4	0	0	Mix of stall feeding and tethered grazing	Yes	On the animals, In the forests	Warm places	Summer	Don't know	Don't know	Old cattle	Neck region, Groin and udder	Don't know	Yes	Small ruminants (sheep and goats), Dogs	Blood sucking, Loss of weight, Bite wound	Yes	No		No		Yes	Agree	Agree	Agree	Family consumption of products	Conventional Shed (built with local materials)		Yes	Litter leaves	Winter	Viral diseases, Bacterial diseases, Mastitis	To receive acaricides, To receive deworming drugs, To receive medicines for sick animals	Use acaricides	Occasionally	Hand dressing	Ticks fall off within a day	Let it stay on the ground	Sometimes	Never	Do nothing	Don't know
12/06/2019	Samkhar	27.3339	91.5776	61	Male	Buddhist studies	2	2	0	Mix of stall feeding and tethered grazing	Yes	On the animals, In the forests	Warm places	Summer	From the forest	Exotic breeds	Old cattle	Groin and udder, Neck region	No	Yes	Dogs, Cats	Loss of weight, Blood sucking, Bite wound, Loss of production	Yes	No		Yes	Rash and swelling around the bite, Pain and irritation, Fever and headache	Yes	Strongly agree	Strongly agree	Agree	Family consumption of products	Improved shed with CGI Sheet and concrete flooring	Daily	No			Mastitis, Tick infestation, Metabolic diseases	To receive acaricides, To receive medicines for sick animals, To receive deworming drugs	Use acaricides	Fortnightly	Hand dressing	Ticks fall off within a day	Collect and burn	Always	Always	Do nothing	Can be used as pesticides in the vegetable fields
12/06/2019	Samkhar	27.3338	91.5776	30	Male	Secondary school	0	4	0	Mix of stall feeding and tethered grazing	Yes	On the animals, In the forests	Warm places	Summer	From the bedding materials	Don't know	Old cattle	Head region, Others	Don't know	Yes	Dogs	Blood sucking	Yes	No		Yes	Pain and irritation	Yes	Agree	No opinion	No opinion	Income through sale of products	Conventional Shed (built with local materials)		Yes	Litter leaves	Winter	Mastitis, Bacterial diseases, Plant poisoning	To receive medicines for sick animals, To receive acaricides, To receive livestock production inputs	Use acaricides, Manually remove the ticks	Occasionally	Hand dressing	Ticks fall off within a day	Let it stay on the ground	Always	Always	Manually remove	Don't know
12/06/2019	Samkhar	27.3338	91.5774	56	Male	Attending/attended non-formal education	2	2	0	Mix of stall feeding and tethered grazing	Yes	On the animals	Both of the places	Summer	Don't know	Exotic breeds	Adult	Neck region, Groin and udder, Chest and axillae	Yes	Yes	Dogs	Blood sucking, Loss of weight, Bite wound	Don't know	No		Yes	Pain and irritation	Don't know	Strongly agree	Agree	Strongly agree	Family consumption of products	Improved shed with CGI Sheet and concrete flooring	Daily	No			Mastitis, Endoparasitism, Tick infestation	To receive acaricides, To receive medicines for sick animals, To receive deworming drugs	Use acaricides	Weekly	Hand dressing	Ticks fall off within few days	Let it stay on the ground	Always	Always	Do nothing	Can be used as pesticides in the vegetable fields
12/06/2019	Samkhar	27.3276	91.5731	36	Female	Attending/attended non-formal education	0	10	0	Mix of stall feeding and free grazing	Yes	On the animals	Cold places	Winter	Don't know	Exotic breeds	Adult	Neck region, Groin and udder	No	Yes	Dogs	Blood sucking, Loss of weight, Bite wound	Don't know	No		No		No	Strongly agree	Disagree	Disagree	As a source of manure	Conventional Shed (built with local materials)		Yes	Litter leaves	Summer	Viral diseases, Bacterial diseases, Endoparasitism	To receive medicines for sick animals, To receive deworming drugs, To receive acaricides	Use acaricides	Occasionally	Hand spraying	Ticks fall off within few hours	Let it stay on the ground	Never	Never	Do nothing	Don't know
12/06/2019	Samkhar	27.3304	91.5786	74	Male	Not attended any school	0	4	0	Mix of stall feeding and free grazing	Yes	On the animals, In the forests	Warm places	Summer	Don't know	Native breeds	Adult	Neck region	Yes	Yes	Dogs	Blood sucking, Bite wound, Loss of production, Loss of weight	Yes	No		Yes	Pain and irritation, Rash and swelling around the bite	Don't know	Strongly agree	Disagree	No opinion	Income through sale of products	Improved shed with CGI Sheet and concrete flooring	Daily	Yes	Litter leaves	Winter	Tick infestation, Mastitis, Metabolic diseases	To receive acaricides, To receive deworming drugs, To receive medicines for sick animals	Use acaricides	Occasionally	Hand dressing	Ticks fall off within a day	Let it stay on the ground	Never	Never	Manually remove , Apply Xanthophyllum mixture solution	Can be used as pesticides in the vegetable fields
12/06/2019	Samkhar	27.3277	91.5728	73	Male	Not attended any school	0	2	0	Mix of stall feeding and tethered grazing	Yes	On the animals, In the forests	Warm places	Winter	Don't know	Exotic breeds	Old cattle	Dewlap, Groin and udder	No	Yes	Dogs	Blood sucking, Bite wound, Loss of production, Loss of weight	No	No		Yes	Pain and irritation	No	Strongly agree	Strongly agree	Strongly agree	Income through sale of products	Improved shed with CGI Sheet and concrete flooring	Daily	No			Viral diseases, Metabolic diseases, Bacterial diseases	To receive medicines for sick animals, To receive deworming drugs, To receive acaricides	Use acaricides	Weekly	Hand dressing	Ticks fall off within a day	Flush it with running water	Never	Sometimes	Apply Xanthophyllum mixture solution	Can be used to get rid of insects, lice, mites and bugs in homes
12/06/2019	Melphey	27.3315	91.5559	64	Female	Not attended any school	0	4	0	Stall feeding	Yes	On the animals, In the forests, In the agriculture land	Warm places	Summer	Don't know	Exotic breeds	Old cattle	Neck region, Groin and udder, Anus and perianal region	No	Yes	Dogs, Cats	Loss of weight, Loss of production, Anorexia, Bite wound	Yes	No		Yes	Pain and irritation, Rash and swelling around the bite, Fever and headache	Yes	Strongly agree	Agree	Strongly agree	Income through sale of products	Conventional Shed (built with local materials)		No			Tick infestation, Viral diseases, Metabolic diseases	To receive deworming drugs, To receive acaricides, To receive medicines for sick animals	Use acaricides, Manually remove the ticks	Occasionally	Hand dressing	Ticks fall off within a day	Let it stay on the ground	Always	Never	Manually remove , Brush the animal	Can be used to get rid of insects, lice, mites and bugs in homes
12/06/2019	Melphey	27.3317	91.5558	31	Male	Secondary school	0	3	0	Stall feeding	Yes	On the animals	Warm places	Summer	Don't know	Don't know	Adult	Neck region, Chest and axillae	Don't know	Yes	Dogs	Bite wound, Loss of weight, Loss of production	Yes	No		No		No	Strongly agree	Disagree	Strongly disagree	Family consumption of products	Improved shed with CGI Sheet and concrete flooring	Daily	No			Mastitis, Metabolic diseases, Viral diseases	To receive medicines for sick animals, To receive acaricides	Use acaricides	Occasionally	Hand dressing	Ticks fall off within a day	Flush it with running water	Sometimes	Sometimes	Do nothing	Can be used as pesticides in the vegetable fields, Can be used to get rid of insects, lice, mites and bugs in homes
12/06/2019	Samkhar	27.3286	91.5802	46	Female	Not attended any school	0	3	0	Mix of stall feeding and tethered grazing	Yes	On the animals	Both of the places	Summer	Don't know	Exotic breeds	Adult	Neck region, Groin and udder, Dewlap	No	Yes	Dogs	Loss of weight, Loss of production, Blood sucking	No	No		No		Don't know	Strongly agree	Disagree	Agree	Family consumption of products	Conventional Shed (built with local materials)		Yes	Litter leaves	Winter	Mastitis, Viral diseases, Tick infestation	To receive medicines for sick animals, To receive deworming drugs, To receive acaricides	Use acaricides	Weekly	Hand dressing	Ticks fall off within a day	Let it stay on the ground	Always	Always	Apply Xanthophyllum mixture solution	Can be used as pesticides in the vegetable fields
12/06/2019	Samkhar	27.3277	91.5729	50	Female	Not attended any school	0	4	0	Stall feeding	Yes	On the animals	Warm places	Summer	Don't know	Native breeds	Old cattle	Neck region, Chest and axillae	Yes	Yes	Dogs	Blood sucking, Bite wound	Don't know	No		No		Yes	Strongly agree	Strongly agree	No opinion	As a source of manure	Open air tethering		Yes	Maize stover	Throughout the year	Viral diseases, Bacterial diseases, Metabolic diseases	To receive deworming drugs, To receive medicines for sick animals, To receive acaricides	Use acaricides, Manually remove the ticks	Occasionally	Hand dressing	Ticks fall off within a day	Let it stay on the ground	Never	Never	Do nothing	Don't know
12/06/2019	Samkhar	27.3237	91.5752	82	Male	Buddhist studies	0	0	5	Mix of stall feeding and tethered grazing	Yes	On the animals, In the forests	Both of the places	Throughout the year	From the forest	Exotic breeds	Old cattle	Neck region, Groin and udder	No	Yes	Dogs	Blood sucking, Bite wound, Loss of weight, Loss of production	No	No		No		Don't know	Strongly agree	Agree	Agree	Family consumption of products	Improved shed with CGI Sheet and concrete flooring	Weekly	No			Metabolic diseases, Mastitis, Bacterial diseases	To receive deworming drugs, To receive acaricides, To receive medicines for sick animals	Use acaricides	Occasionally	Hand dressing	Ticks fall off within few hours	Let it stay on the ground	Never	Sometimes	Manually remove , Apply Xanthophyllum mixture solution	Don't know
12/06/2019	Melphey	27.3314	91.5559	36	Female	Not attended any school	0	4	0	Stall feeding	Yes	On the animals, In the forests	Both of the places	Throughout the year	Don't know	Native breeds	Heifers	Neck region, Groin and udder	Yes	Yes	Dogs	Loss of weight	Yes	No		Yes	Pain and irritation	Yes	Strongly agree	Agree	Agree	Income through sale of products	Improved shed with CGI Sheet and concrete flooring	Daily	No			Viral diseases, Metabolic diseases, Mastitis	To receive acaricides, To receive medicines for sick animals	Use acaricides, Manually remove the ticks	Monthly	Hand dressing	Ticks fall off within few hours	Flush it with running water	Always	Always	Do nothing	Can be used to get rid of insects, lice, mites and bugs in homes
12/06/2019	Samkhar	27.3314	91.5517	74	Male	Not attended any school	0	5	0	Mix of stall feeding and tethered grazing	Yes	On the animals, In the forests	Both of the places	Throughout the year	From the forest	Exotic breeds	Old cattle	Neck region, Groin and udder	Don't know	Yes	Dogs	Blood sucking, Bite wound, Loss of weight, Loss of production	No	No		Yes	Pain and irritation, Rash and swelling around the bite	Don't know	Strongly agree	Agree	No opinion	Income through sale of products	Conventional Shed (built with local materials)		Yes	Litter leaves	Throughout the year	Mastitis, Metabolic diseases, Viral diseases	To receive medicines for sick animals, To receive deworming drugs, To receive acaricides	Use acaricides, Use homemade remedies	Occasionally	Hand dressing	Ticks fall off within few hours	Let it stay on the ground	Never	Never	Manually remove , Apply salt solution	Don't know
12/06/2019	Samkhar	27.3223	91.5743	61	Male	Not attended any school	0	8	0	Stall feeding	Yes	On the animals	Warm places	Winter	Don't know	Exotic breeds	Old cattle	Groin and udder, Anus and perianal region, Neck region	Yes	Yes	Dogs	Loss of weight, Blood sucking, Bite wound, Loss of production	Yes	No		Yes	Pain and irritation, Rash and swelling around the bite	Yes	Strongly agree	Strongly agree	Strongly agree	Income through sale of products	Improved shed with CGI Sheet and concrete flooring	Daily	Yes	Litter leaves	Winter	Mastitis, Tick infestation, Viral diseases	To receive medicines for sick animals, To receive acaricides	Use acaricides, Adopt good farm practices, Manually remove the ticks	Fortnightly	Hand dressing	Ticks fall off within a day	Flush it with running water	Sometimes	Sometimes	Manually remove , Brush the animal	Can be used as pesticides in the vegetable fields
12/06/2019	Melphey	27.3314	91.556	36	Male	Secondary school	0	2	2	Mix of stall feeding and tethered grazing	Yes	On the animals	Warm places	Summer	From fodder grasses	Native breeds	Heifers	Neck region, Groin and udder	Yes	Yes	Dogs	Loss of weight, Bite wound, Blood sucking, Loss of production	Yes	No		Yes	Pain and irritation, Rash and swelling around the bite	No	Strongly agree	Agree	Agree	Income through sale of products	Improved shed with CGI Sheet and concrete flooring	Daily	Yes	Litter leaves	Winter	Tick infestation, Bacterial diseases, Mastitis	To receive medicines for sick animals, To receive acaricides, To seek advice on farming practices	Use acaricides, Manually remove the ticks	Monthly	Hand dressing	Ticks fall off within few days	Collect and throw it in the field	Always	Always	Manually remove	Can be used to get rid of insects, lice, mites and bugs in homes
12/06/2019	Melphey	27.3314	91.556	60	Male	Not attended any school	0	0	4	Mix of stall feeding and free grazing	Yes	On the animals, In the agriculture land, In the pastureland	Warm places	Summer	From the forest	Exotic breeds	Adult	Groin and udder, Neck region, Dewlap	No	Yes	Dogs, Cats, Equines	Loss of weight, Loss of production, Blood sucking, Bite wound	No	No		Yes	Pain and irritation, Rash and swelling around the bite	Yes	Strongly agree	Strongly agree	Strongly agree	Income through sale of products	Improved shed with CGI Sheet and concrete flooring	Daily	No			Endoparasitism, Viral diseases, Metabolic diseases	To receive medicines for sick animals, To receive deworming drugs, To receive acaricides	Use acaricides, Manually remove the ticks	Monthly	Hand dressing	Ticks fall off within few hours	Let it stay on the ground	Always	Always	Apply Xanthophyllum mixture solution, Manually remove , Brush the animal	Can be used to get rid of insects, lice, mites and bugs in homes, Can be used as pesticides in the vegetable fields
12/06/2019	Samkhar	27.3213	91.5757	40	Female	Not attended any school	0	2	0	Mix of stall feeding and free grazing	Yes	On the animals, In the forests	Warm places	Summer	From the forest	Exotic breeds	Adult	Neck region, Groin and udder, Chest and axillae	No	Yes	Dogs	Blood sucking, Anorexia, Loss of weight	No	No		Yes	Pain and irritation, Rash and swelling around the bite	No	Strongly agree	Agree	No opinion	Income through sale of products	Open air tethering		No			Mastitis, Metabolic diseases, Viral diseases	To receive medicines for sick animals, To receive deworming drugs, To receive acaricides	Use acaricides	Occasionally	Hand dressing	Ticks fall off within a day	Let it stay on the ground	Never	Never	Manually remove	Don't know
12/06/2019	Melphey	27.3314	91.5559	39	Male	Attending/attended non-formal education	0	5	0	Mix of stall feeding and tethered grazing	Yes	On the animals, In the forests	Both of the places	Summer	From the forest	Exotic breeds	Heifers	Neck region, Groin and udder	Yes	Yes	Dogs, Cats	Loss of weight, Loss of production, Bite wound	Yes	No		Yes	Pain and irritation, Rash and swelling around the bite	Yes	Strongly agree	Strongly agree	Strongly agree	Income through sale of products	Conventional Shed (built with local materials)		Yes	Paddy straw	Throughout the year	Metabolic diseases, Viral diseases, Mastitis	To receive medicines for sick animals, To receive deworming drugs, To receive acaricides	Use acaricides, Use homemade remedies	Occasionally	Hand dressing	Ticks fall off within few days	Let it stay on the ground	Always	Always	Brush the animal	Don't know
12/06/2019	Melphey	27.3315	91.5559	30	Female	Not attended any school	0	12	0	Stall feeding	Yes	On the animals, In the pastureland, In the agriculture land	Warm places	Summer	From the forest	Exotic breeds	Old cattle	Neck region, Groin and udder, Dewlap	No	Yes	Dogs, Cats	Loss of weight, Bite wound, Blood sucking	Yes	No		Yes	Pain and irritation, Rash and swelling around the bite	Yes	Strongly agree	Strongly agree	Strongly agree	Income through sale of products	Improved shed with CGI Sheet and concrete flooring	Daily	No			Mastitis, Viral diseases, Metabolic diseases	To receive medicines for sick animals, To receive acaricides, To receive livestock production inputs	Use acaricides, Manually remove the ticks	Weekly	Hand spraying	Ticks fall off within few hours	Flush it with running water	Always	Always	Manually remove	Can be used to get rid of insects, lice, mites and bugs in homes, Can be used as pesticides in the vegetable fields
12/06/2019	Melphey	27.3314	91.5559	36	Female	Not attended any school	0	7	0	Stall feeding	Yes	On the animals	Both of the places	Throughout the year	From the forest	Exotic breeds	Old cattle	Chest and axillae, Groin and udder, Anus and perianal region	Yes	Yes	Dogs	Bite wound, Loss of weight, Loss of production, Blood sucking	Yes	No		Yes	Pain and irritation, Rash and swelling around the bite, Fever and headache	Yes	Strongly agree	Disagree	Strongly disagree	Income through sale of products	Improved shed with CGI Sheet and concrete flooring	Daily	Yes	Litter leaves	Winter	Metabolic diseases, Viral diseases, Mastitis	To receive medicines for sick animals, To receive deworming drugs, To receive acaricides	Use acaricides, Manually remove the ticks	Occasionally	Hand dressing	Ticks fall off within few hours	Flush it with running water	Always	Always	Manually remove	Can be used to get rid of insects, lice, mites and bugs in homes
12/06/2019	Samcholing	27.3179	91.5709	50	Female	Not attended any school	6	0	0	Mix of stall feeding and free grazing	Yes	On the animals	Warm places	Summer	Don't know	Exotic breeds	Old cattle	Chest and axillae	Yes	Yes	Dogs	Blood sucking, Loss of weight, Loss of production	No	No		No		Yes	Strongly agree	Agree	Agree	Family consumption of products	Conventional Shed (built with local materials)		Yes	Litter leaves	Summer	Viral diseases, Bacterial diseases, Metabolic diseases	To receive acaricides, To receive medicines for sick animals, To receive deworming drugs	Use acaricides, Use homemade remedies	Occasionally	Hand dressing	Ticks fall off within few days	Let it stay on the ground	Always	Always	Apply Xanthophyllum mixture solution	Don't know
12/06/2019	Melphay	27.3315	91.556	67	Female	Not attended any school	0	10	0	Stall feeding	Yes	On the animals, In the forests, In the agriculture land	Warm places	Summer	From the forest	Exotic breeds	Heifers	Neck region, Dewlap, Groin and udder, Chest and axillae	No	Yes	Dogs, Cats	Loss of weight, Bite wound, Blood sucking	Yes	No		Yes	Pain and irritation, Rash and swelling around the bite	Yes	Strongly agree	Strongly agree	Strongly agree	Income through sale of products	Improved shed with CGI Sheet and concrete flooring	Daily	No			Viral diseases, Tick infestation, Endoparasitism	To receive medicines for sick animals, To receive acaricides, To receive deworming drugs	Use acaricides	Occasionally	Hand dressing	Ticks fall off within few hours	Let it stay on the ground	Sometimes	Sometimes	Apply salt solution, Apply Xanthophyllum mixture solution, Manually remove	Can be used as pesticides in the vegetable fields, Can be used to get rid of insects, lice, mites and bugs in homes
12/06/2019	Samcholing	27.3179	91.5711	47	Female	Attending/attended non-formal education	3	0	0	All time free grazing	Yes	On the animals, In the forests	Both of the places	Throughout the year	Don't know	Exotic breeds	Old cattle	Head region, Neck region, Groin and udder, Others	No	Yes	Dogs	Blood sucking, Loss of weight	Yes	No		Yes	Pain and irritation, Rash and swelling around the bite	No	Strongly agree	Agree	Agree	As a source of manure	Conventional Shed (built with local materials)		Yes	Litter leaves	Winter	Viral diseases, Endoparasitism, Tick infestation	To receive medicines for sick animals, To receive deworming drugs, To receive acaricides	Use acaricides, Use homemade remedies	Occasionally	Hand dressing	Ticks fall off within a day	Let it stay on the ground	Sometimes	Sometimes	Apply Xanthophyllum mixture solution	Don't know
12/06/2019	Melphey	27.3295	91.5564	23	Male	Primary level	0	8	0	Stall feeding	Yes	On the animals	Warm places	Summer	Don't know	Exotic breeds	Adult	Neck region	Yes	Yes	Dogs	Bite wound, Loss of weight, Loss of production	Yes	No		No		Yes	Agree	Strongly disagree	Agree	Income through sale of products	Improved shed with CGI Sheet and concrete flooring	Daily	No			Mastitis, Metabolic diseases, Viral diseases	To receive medicines for sick animals, To receive acaricides	Use acaricides	Monthly	Hand dressing	Ticks fall off within a day	Flush it with running water	Sometimes	Sometimes	Do nothing	Can be used to get rid of insects, lice, mites and bugs in homes
12/06/2019	Samcholing	27.317	91.5715	56	Female	Not attended any school	1	2	0	Mix of stall feeding and free grazing	Yes	On the animals	Both of the places	Summer	From the forest	Exotic breeds	Old cattle	Neck region, Chest and axillae, Groin and udder	Yes	Yes	Dogs	Blood sucking, Loss of weight, Loss of production	Yes	No		Yes	Pain and irritation, Rash and swelling around the bite	Yes	Strongly agree	Strongly agree	Strongly agree	As a source of manure	Improved shed with CGI Sheet and concrete flooring		Yes	Litter leaves	Winter	Mastitis, Tick infestation, Viral diseases	To receive acaricides, To receive medicines for sick animals, To receive deworming drugs	Use acaricides, Adopt good farm practices, Manually remove the ticks	Fortnightly	Hand dressing	Ticks fall off within few hours	Collect and throw it in the field	Sometimes	Never	Manually remove , Apply Xanthophyllum mixture solution	Can be used as pesticides in the vegetable fields
12/06/2019	Samcholing	27.3171	91.5715	33	Male	Attending/attended non-formal education	0	2	0	Mix of stall feeding and free grazing	Yes	On the animals	Both of the places	Summer	From the forest	Don't know	Old cattle	Neck region, Groin and udder	Yes	Yes	Dogs	Loss of weight, Blood sucking, Bite wound, Loss of production	Don't know	No		No		Don't know	Strongly agree	Strongly agree	Strongly agree	Family consumption of products	Conventional Shed (built with local materials)		Yes	Litter leaves	Winter	Endoparasitism, Tick infestation, Bacterial diseases	To receive deworming drugs, To receive acaricides	Use acaricides	Occasionally	Hand dressing	Ticks fall off within a day	Let it stay on the ground	Never	Never	Apply Xanthophyllum mixture solution, Apply salt solution	Don't know
12/06/2019	Melphay	27.33	91.5574	68	Female	Not attended any school	0	0	10	Stall feeding	Yes	On the animals	Both of the places	Throughout the year	From the forest	Exotic breeds	Adult	Neck region, Chest and axillae, Groin and udder	No	Yes	Dogs	Bite wound, Anorexia, Loss of weight, Loss of production	Yes	No		Yes	Pain and irritation, Rash and swelling around the bite	Yes	Agree	Strongly agree	Strongly agree	Income through sale of products	Improved shed with CGI Sheet and concrete flooring	Daily	No			Endoparasitism, Viral diseases, Tick infestation	To receive medicines for sick animals, To receive deworming drugs, To receive acaricides	Use acaricides, Manually remove the ticks	Occasionally	Hand dressing	Ticks fall off within a day	Let it stay on the ground	Sometimes	Sometimes	Manually remove , Brush the animal	Can be used to get rid of insects, lice, mites and bugs in homes
12/06/2019	Melphey	27.3302	91.5575	38	Male	Not attended any school	0	3	0	Stall feeding	Yes	On the animals	Warm places	Summer	Don't know	Exotic breeds	Old cattle	Groin and udder, Chest and axillae	Yes	Yes	Dogs	Bite wound, Blood sucking, Loss of weight, Loss of production	Yes	No		No		Yes	Strongly agree	Strongly disagree	Strongly agree	Income through sale of products	Improved shed with CGI Sheet and concrete flooring	Daily	No			Tick infestation, Mastitis, Endoparasitism	To receive medicines for sick animals, To receive acaricides, To receive deworming drugs	Use acaricides, Adopt good farm practices	Occasionally	Hand dressing	Ticks fall off within few hours	Flush it with running water	Never	Always	Apply Xanthophyllum mixture solution	Don't know
12/06/2019	Melphay	27.3296	91.5573	52	Female	Not attended any school	0	4	0	Stall feeding	Yes	On the animals	Cold places	Throughout the year	From the forest	Don't know	Adult	Dewlap, Neck region, Chest and axillae	Yes	Yes	Dogs	Loss of production, Loss of weight, Anorexia, Bite wound	Yes	No		Yes	Pain and irritation	Yes	Strongly agree	Agree	Strongly agree	Family consumption of products	Conventional Shed (built with local materials)		No			Endoparasitism, Metabolic diseases, Viral diseases	To receive medicines for sick animals, To receive acaricides	Use acaricides	Occasionally	Hand dressing	Ticks fall off within few hours	Let it stay on the ground	Sometimes	Sometimes	Do nothing	Don't know
12/06/2019	Melphay	27.3287	91.557	75	Male	Buddhist studies	0	1	4	Stall feeding	Yes	On the animals	Both of the places	Winter	From the forest	Exotic breeds	Adult	Neck region, Dewlap	Yes	Yes	Dogs, Equines, Poultry	Loss of production, Loss of weight, Anorexia, Bite wound, Blood sucking	Don't know	No		Yes	Pain and irritation, Rash and swelling around the bite	Don't know	Strongly agree	Strongly agree	Strongly agree	Income through sale of products	Improved shed with CGI Sheet and concrete flooring	Daily	Yes	Litter leaves	Throughout the year	Plant poisoning, Viral diseases, Mastitis	To receive medicines for sick animals, To receive deworming drugs, To receive acaricides	Adopt good farm practices, Use acaricides	Occasionally	Hand dressing	Ticks fall off within few hours	Let it stay on the ground	Never	Never	Apply Xanthophyllum mixture solution	Don't know
11/06/2019	Pam	27.3101	91.5408	28	Female	Secondary school	0	0	6	Stall feeding	Yes	On the animals, In the forests, In the pastureland	Both of the places	Throughout the year	Don't know	Exotic breeds	Adult	Dewlap, Neck region, Anus and perianal region	No	Yes	Dogs, Cats, Equines, Poultry	Loss of production, Loss of weight, Anorexia, Bite wound, Blood sucking	Yes	No		Yes	Pain and irritation, Rash and swelling around the bite	Yes	Strongly agree	Strongly agree	Strongly agree	Income through sale of products	Improved shed with CGI Sheet and concrete flooring	Daily	No			Tick infestation, Mastitis, Metabolic diseases	To receive medicines for sick animals, To receive deworming drugs, To receive acaricides	Use acaricides, Manually remove the ticks	Fortnightly	Hand dressing	Ticks fall off within a day	Collect and throw it in the field	Always	Always	Manually remove , Brush the animal	Can be used to get rid of insects, lice, mites and bugs in homes
11/06/2019	Pam	27.3087	91.5406	34	Female	Not attended any school	0	0	2	Mix of stall feeding and tethered grazing	Yes	On the animals, In the forests	Warm places	Summer	Don't know	Exotic breeds	Adult	Neck region, Groin and udder	No	Yes	Dogs, Cats	Blood sucking, Bite wound	Don't know	No		No		Yes	Strongly agree	Strongly disagree	Strongly agree	Income through sale of products	Conventional Shed (built with local materials)		No			Metabolic diseases, Bacterial diseases, Viral diseases	To receive medicines for sick animals, To receive deworming drugs, To receive acaricides	Use acaricides	Occasionally	Hand dressing	Ticks fall off within few hours	Collect and throw it in the field	Sometimes	Never	Do nothing	Don't know
11/06/2019	Pam	27.3097	91.5408	53	Female	Not attended any school	0	0	4	Stall feeding	Yes	On the animals	Both of the places	Throughout the year	Don't know	Native breeds	Young calves	Neck region, Groin and udder	Yes	Yes	Dogs	Loss of weight, Blood sucking, Bite wound, Loss of production	No	No		No		Yes	Strongly agree	Agree	Agree	Income through sale of products	Improved shed with CGI Sheet and concrete flooring	Daily	No			Mastitis, Metabolic diseases, Bacterial diseases	To receive medicines for sick animals, To receive acaricides, To receive deworming drugs	Use acaricides	Fortnightly	Hand dressing	Ticks fall off within few days	Let it stay on the ground	Never	Never	Do nothing	Don't know
11/06/2019	Pam	27.3092	91.5393	63	Female	Not attended any school	0	6	0	Stall feeding	Yes	On the animals, In the forests	Warm places	Throughout the year	Don't know	Exotic breeds	Old cattle	Neck region, Groin and udder	Yes	Yes	Dogs	Blood sucking, Loss of weight, Loss of production	Yes	No		Yes	Pain and irritation, Rash and swelling around the bite	Yes	Strongly agree	Strongly agree	Strongly agree	Income through sale of products	Improved shed with CGI Sheet and concrete flooring	Daily	No			Mastitis, Viral diseases, Tick infestation	To receive medicines for sick animals, To receive deworming drugs, To receive acaricides	Use acaricides	Fortnightly	Hand dressing	Ticks fall off within few days	Let it stay on the ground	Sometimes	Sometimes	Manually remove , Brush the animal	Can be used as pesticides in the vegetable fields, Can be used to get rid of insects, lice, mites and bugs in homes
11/06/2019	Pam	27.3095	91.5401	39	Male	Secondary school	0	0	7	Stall feeding	Yes	On the animals, In the forests	Warm places	Throughout the year	From the forest	Native breeds	Old cattle	Neck region	No	Yes	Dogs, Cats	Bite wound, Blood sucking, Loss of weight, Fever, Loss of production	Yes	No		Yes	Pain and irritation, Rash and swelling around the bite, Fever and headache	Yes	Strongly agree	Disagree	Strongly agree	Income through sale of products	Improved shed with CGI Sheet and concrete flooring	Daily	No			Bacterial diseases, Metabolic diseases, Mastitis	To receive acaricides, To receive medicines for sick animals	Use acaricides	Monthly	Hand dressing	Ticks fall off within a day	Flush it with running water	Always	Always	Do nothing	Can be used to get rid of insects, lice, mites and bugs in homes
11/06/2019	Pam	27.3096	91.5382	54	Male	Not attended any school	0	0	6	Mix of stall feeding and tethered grazing	Yes	On the animals, In the forests	Both of the places	Summer	From the forest	Exotic breeds	Old cattle	Head region, Neck region, Chest and axillae, Groin and udder	No	Yes	Dogs	Loss of weight, Blood sucking	Don't know	No		Yes	Pain and irritation	Yes	Strongly agree	Strongly agree	Strongly agree	Family consumption of products	Improved shed with CGI Sheet and concrete flooring	Daily	No			Mastitis, Bacterial diseases	To receive acaricides, To receive medicines for sick animals, To receive deworming drugs	Use acaricides	Occasionally	Hand dressing	Ticks fall off within few days	Let it stay on the ground	Never	Never	Apply Xanthophyllum mixture solution, Apply salt solution	Don't know
11/06/2019	Pam	27.3105	91.5383	61	Female	Not attended any school	0	4	0	Stall feeding	Yes	On the animals	Warm places	Summer	From the forest	Exotic breeds	Old cattle	Neck region, Chest and axillae, Groin and udder	Yes	Yes	Dogs	Blood sucking, Anorexia, Loss of weight, Loss of production	Yes	No		No		Yes	Strongly agree	Strongly agree	Strongly agree	Income through sale of products	Improved shed with CGI Sheet and concrete flooring	Daily	No			Mastitis, Tick infestation, Plant poisoning	To receive medicines for sick animals, To receive deworming drugs, To receive acaricides	Use acaricides, Manually remove the ticks, Adopt good farm practices	Weekly	Hand dressing	Ticks fall off within few hours	Let it stay on the ground	Sometimes	Sometimes	Manually remove , Brush the animal	Can be used as pesticides in the vegetable fields
11/06/2019	Pam	27.2985	91.5431	45	Female	Not attended any school	0	0	7	Stall feeding	Yes	On the animals, In the forests	Warm places	Summer	Don't know	Exotic breeds	Old cattle	Groin and udder, Neck region, Chest and axillae	No	Yes	Dogs	Loss of weight, Loss of production, Blood sucking, Bite wound	Yes	No		Yes	Pain and irritation, Rash and swelling around the bite	Yes	Strongly agree	Strongly agree	Strongly agree	Income through sale of products	Improved shed with CGI Sheet and concrete flooring	Daily	Yes	Litter leaves	Winter	Tick infestation, Endoparasitism, Mastitis	To receive deworming drugs, To receive medicines for sick animals, To receive acaricides	Use acaricides	Occasionally	Hand dressing	Ticks fall off within few days	Flush it with running water	Sometimes	Never	Manually remove	Can be used to get rid of insects, lice, mites and bugs in homes
11/06/2019	Kheri	27.3197	91.5369	39	Female	Attending/attended non-formal education	0	0	6	Mix of stall feeding and free grazing	Yes	On the animals	Warm places	Summer	From the forest	Exotic breeds	Old cattle	Neck region, Groin and udder, Chest and axillae	No	Yes	Dogs	Blood sucking, Bite wound, Loss of weight	Yes	No		Yes	Pain and irritation	Yes	Strongly agree	Agree	Strongly agree	Family consumption of products	Improved shed with CGI Sheet and concrete flooring	Daily	No			Mastitis, Endoparasitism	To receive medicines for sick animals, To receive acaricides, To receive deworming drugs	Use acaricides, Adopt good farm practices	Fortnightly	Hand dressing	Ticks fall off within few days	Flush it with running water	Sometimes	Never	Apply Xanthophyllum mixture solution, Apply salt solution	Can be used as pesticides in the vegetable fields
11/06/2019	Pam	27.3108	91.5398	51	Female	Not attended any school	0	0	4	Stall feeding	Yes	On the animals	Both of the places	Summer	Don't know	Exotic breeds	Old cattle	Neck region, Groin and udder, Chest and axillae	Yes	Yes	Dogs	Loss of weight, Blood sucking, Loss of production	Yes	No		Yes	Pain and irritation, Rash and swelling around the bite, Fever and headache	Yes	Strongly agree	Strongly disagree	Strongly disagree	Income through sale of products	Improved shed with CGI Sheet and concrete flooring	Daily	No			Tick infestation, Bacterial diseases, Metabolic diseases	To receive medicines for sick animals, To receive deworming drugs, To receive acaricides	Use acaricides	Monthly	Hand dressing	Ticks fall off within few days	Flush it with running water	Always	Always	Apply salt solution, Apply Xanthophyllum mixture solution	Can be used to get rid of insects, lice, mites and bugs in homes
11/06/2019	Pam	27.3067	91.5428	32	Female	Attending/attended non-formal education	0	0	6	Stall feeding	Yes	On the animals	Both of the places	Summer	Don't know	Native breeds	Old cattle	Neck region, Groin and udder	No	Yes	Dogs	Bite wound, Anorexia, Loss of weight, Loss of production	Yes	No		Yes	Pain and irritation	Yes	Strongly agree	Agree	Strongly agree	Income through sale of products	Improved shed with CGI Sheet and concrete flooring	Daily	No			Mastitis, Tick infestation, Endoparasitism	To receive medicines for sick animals, To receive deworming drugs, To receive acaricides	Use acaricides	Occasionally	Hand dressing	Ticks fall off within a day	Let it stay on the ground	Always	Sometimes	Manually remove	Can be used as pesticides in the vegetable fields, Can be used to get rid of insects, lice, mites and bugs in homes
11/06/2019	Pam	27.3059	91.5418	45	Female	Not attended any school	0	0	7	Stall feeding	Yes	On the animals, In the forests	Warm places	Throughout the year	From the forest	Native breeds	Old cattle	Groin and udder, Neck region	No	Yes	Dogs	Loss of weight, Bite wound, Blood sucking, Loss of production	Don't know	No		Yes	Rash and swelling around the bite, Pain and irritation	Yes	Strongly agree	Strongly agree	Agree	Income through sale of products	Improved shed with CGI Sheet and concrete flooring	Daily	No			Bacterial diseases, Mastitis, Viral diseases	To receive medicines for sick animals, To receive acaricides, To receive deworming drugs	Use acaricides	Monthly	Hand dressing	Ticks fall off within a day	Let it stay on the ground	Never	Never	Do nothing	Don't know
11/06/2019	Kheri	27.3202	91.5375	51	Male	Not attended any school	0	4	0	Stall feeding	Yes	In the forests, On the animals	Warm places	Summer	Don't know	Exotic breeds	Old cattle	Groin and udder, Neck region	No	Yes	Dogs	Blood sucking, Loss of weight, Loss of production, Bite wound	Yes	No		Yes	Pain and irritation, Rash and swelling around the bite	Yes	Strongly agree	Strongly agree	Strongly agree	Income through sale of products	Improved shed with CGI Sheet and concrete flooring	Daily	No			Mastitis, Viral diseases, Tick infestation	To receive medicines for sick animals, To receive deworming drugs, To receive acaricides	Use acaricides, Adopt good farm practices, Manually remove the ticks	Fortnightly	Hand dressing	Ticks fall off within few days	Flush it with running water	Sometimes	Sometimes	Manually remove , Brush the animal	Can be used as pesticides in the vegetable fields, Can be used to get rid of insects, lice, mites and bugs in homes
11/06/2019	Pam	27.3067	91.5432	51	Female	Not attended any school	0	3	0	Stall feeding	Yes	On the animals	Both of the places	Throughout the year	Don't know	Native breeds	Heifers	Dewlap, Groin and udder	Yes	Yes	Dogs	Bite wound, Loss of weight	No	No		No		Yes	Strongly agree	Strongly disagree	Strongly agree	Income through sale of products	Improved shed with CGI Sheet and concrete flooring	Daily	No			Metabolic diseases, Mastitis, Bacterial diseases	To receive medicines for sick animals, To receive acaricides	Use acaricides, Use homemade remedies, Manually remove the ticks	Fortnightly	Hand dressing	Ticks fall off within a day	Collect and throw it in the field	Always	Sometimes	Apply Xanthophyllum mixture solution	Can be used as pesticides in the vegetable fields, Can be used to get rid of insects, lice, mites and bugs in homes
11/06/2019	Kheri	27.3194	91.5391	68	Female	Not attended any school	0	0	3	Stall feeding	Yes	On the animals	Warm places	Summer	From the forest	Don't know	Old cattle	Chest and axillae, Groin and udder, Neck region	No	Yes	Dogs, Cats	Blood sucking, Anorexia, Loss of weight	Yes	No		Yes	No symptoms	Don't know	Strongly agree	Strongly agree	Strongly agree	Family consumption of products	Improved shed with CGI Sheet and concrete flooring	Daily	No			Endoparasitism, Mastitis, Bacterial diseases	To receive medicines for sick animals, To receive acaricides, To receive deworming drugs	Adopt good farm practices, Use acaricides, Don't let animals out for grazing	Occasionally	Hand dressing	Ticks fall off within a day	Flush it with running water	Never	Never	Apply Xanthophyllum mixture solution, Apply salt solution	Don't know
11/06/2019	Pam	27.3083	91.5426	28	Female	Primary level	0	7	1	Stall feeding	Yes	On the animals	Warm places	Summer	Don't know	Native breeds	Old cattle	Neck region, Groin and udder	Yes	Yes	Dogs	Loss of weight, Bite wound, Blood sucking, Loss of production	Yes	No		Yes	Pain and irritation	Yes	Agree	Strongly agree	Agree	Income through sale of products	Improved shed with CGI Sheet and concrete flooring	Daily	No			Metabolic diseases, Viral diseases, Bacterial diseases	To receive acaricides, To receive medicines for sick animals, To receive deworming drugs	Use acaricides	Monthly	Hand dressing	Ticks fall off within few hours	Flush it with running water	Sometimes	Sometimes	Do nothing, Manually remove	Can be used to get rid of insects, lice, mites and bugs in homes, Can be used as pesticides in the vegetable fields
11/06/2019	Pam	27.3082	91.5425	38	Male	Primary level	0	0	5	Mix of stall feeding and tethered grazing	Yes	On the animals, In the forests, In the pastureland	Both of the places	Summer	Don't know	Exotic breeds	Old cattle	Neck region, Groin and udder	Yes	Yes	Dogs	Loss of weight, Loss of production, Blood sucking, Bite wound, Red or brown colour urine	Yes	Yes	Livestock officials visiting farms	Yes	Pain and irritation, Rash and swelling around the bite	Yes	Strongly agree	Strongly agree	Strongly agree	Income through sale of products	Improved shed with CGI Sheet and concrete flooring	Daily	No			Mastitis, Bacterial diseases, Viral diseases	To receive acaricides, To receive medicines for sick animals, To receive deworming drugs	Use acaricides	Occasionally	Hand dressing	Ticks fall off within a day	Flush it with running water	Sometimes	Never	Manually remove	Can be used as pesticides in the vegetable fields
11/06/2019	Pam	27.3083	91.5427	53	Female	Not attended any school	0	2	0	Stall feeding	Yes	On the animals	Both of the places	Throughout the year	Don't know	Exotic breeds	Old cattle	Neck region, Groin and udder	No	Yes	Dogs	Blood sucking, Anorexia, Loss of weight	Yes	No		No		Yes	Strongly agree	Agree	Agree	Income through sale of products	Improved shed with CGI Sheet and concrete flooring	Daily	No			Endoparasitism, Metabolic diseases, Mastitis	To receive acaricides, To receive medicines for sick animals, To receive deworming drugs	Use acaricides	Fortnightly	Hand dressing	Ticks fall off within few days	Let it stay on the ground	Always	Sometimes	Do nothing	Can be used as pesticides in the vegetable fields
11/06/2019	Pam	27.3068	91.5431	32	Male	Secondary school	0	0	6	Mix of stall feeding and tethered grazing	Yes	On the animals	Both of the places	Summer	Don't know	Exotic breeds	Heifers	Neck region	Yes	Yes	Dogs	Loss of weight, Loss of production, Bite wound	No	No		Yes	Pain and irritation	No	Strongly agree	Disagree	Disagree	Income through sale of products	Improved shed with CGI Sheet and concrete flooring	Daily	No			Metabolic diseases, Viral diseases, Bacterial diseases	To receive medicines for sick animals, To receive acaricides, To receive livestock production inputs	Use acaricides	Occasionally	Hand spraying	Ticks fall off within few hours	Flush it with running water	Always	Always	Do nothing	Can be used to get rid of insects, lice, mites and bugs in homes
11/06/2019	Kheri	27.3186	91.5392	54	Male	Not attended any school	1	6	0	Mix of stall feeding and free grazing	Yes	On the animals, In the forests	Both of the places	Throughout the year	Don't know	Don't know	Old cattle	Neck region, Groin and udder	Yes	Yes	Dogs, Cats	Blood sucking, Bite wound, Loss of weight, Loss of production	Yes	No		Yes	Pain and irritation, Rash and swelling around the bite	Yes	Strongly agree	Strongly agree	Strongly agree	Income through sale of products	Improved shed with CGI Sheet and concrete flooring	Daily	Yes	Litter leaves	Winter	Mastitis, Metabolic diseases, Tick infestation	To receive medicines for sick animals, To receive deworming drugs, To receive acaricides	Use acaricides, Manually remove the ticks, Adopt good farm practices	Weekly	Hand dressing	Ticks fall off within a day	Flush it with running water	Sometimes	Sometimes	Manually remove , Brush the animal	Don't know
11/06/2019	Kheri	27.3175	91.5397	30	Female	Attending/attended non-formal education	0	3	0	Mix of stall feeding and free grazing	Yes	On the animals, In the forests, In the agriculture land	Warm places	Summer	From the forest	Exotic breeds	Heifers	Groin and udder, Neck region	Yes	Yes	Cats, Dogs	Blood sucking, Bite wound, Loss of weight	No	No		Yes	Pain and irritation, Rash and swelling around the bite, Fever and headache	Don't know	Strongly agree	Agree	No opinion	Family consumption of products	Conventional Shed (built with local materials)		Yes	Litter leaves	Throughout the year	Mastitis, Tick infestation, Endoparasitism	To receive medicines for sick animals, To receive acaricides	Use acaricides	Weekly	Hand dressing	Ticks fall off within a day	Collect and burn	Always	Always	Do nothing	Don't know
11/06/2019	Kheri	27.3185	91.5384	50	Male	Attending/attended non-formal education	1	3	0	Mix of stall feeding and free grazing	Yes	On the animals	Warm places	Summer	Don't know	Exotic breeds	Old cattle	Neck region, Groin and udder	Yes	Yes	Dogs	Bite wound, Blood sucking, Loss of production, Loss of weight	Yes	Yes	Livestock officials visiting farms	No		Yes	Strongly agree	Strongly agree	Strongly agree	Income through sale of products	Improved shed with CGI Sheet and concrete flooring	Daily	No			Mastitis, Bacterial diseases, Viral diseases, Tick infestation	To receive medicines for sick animals, To receive deworming drugs, To receive acaricides	Use acaricides, Manually remove the ticks, Adopt good farm practices	Fortnightly	Hand dressing	Ticks fall off within few hours	Let it stay on the ground	Never	Never	Apply Xanthophyllum mixture solution, Apply salt solution, Manually remove	Don't know
11/06/2019	Rangshikhar	27.3123	91.5508	46	Male	Not attended any school	0	2	0	Mix of stall feeding and tethered grazing	Yes	On the animals	Warm places	Summer	From the grazing land	Exotic breeds	Adult	Neck region, Groin and udder	Yes	Yes	Dogs	Loss of weight	No	No		No		Don't know	Agree	No opinion	Agree	Family consumption of products	Improved shed with CGI Sheet and concrete flooring	Daily	No			Tick infestation, Endoparasitism, Metabolic diseases	To receive acaricides, To receive medicines for sick animals	Use acaricides	Occasionally	Hand dressing	Ticks fall off within few days	Let it stay on the ground	Always	Always	Brush the animal	Don't know
11/06/2019	Rangshikhar	27.3116	91.5507	68	Male	Not attended any school	1	2	0	Stall feeding	Yes	On the animals, In the forests	Both of the places	Throughout the year	From the forest	Don't know	Don't know	Neck region, Groin and udder	No	Yes	Dogs, Equines	Loss of production, Loss of weight, Bite wound	Yes	No		Yes	Pain and irritation	Yes	Strongly agree	Strongly agree	Agree	Family consumption of products	Improved shed with CGI Sheet and concrete flooring	Daily	Yes	Litter leaves	Winter	Mastitis, Viral diseases, Tick infestation	To receive medicines for sick animals, To receive acaricides	Use acaricides, Use homemade remedies	Weekly	Hand dressing	Ticks fall off within a day	Let it stay on the ground	Never	Never	Manually remove , Brush the animal, Apply salt solution, Apply Xanthophyllum mixture solution	Can be used to get rid of insects, lice, mites and bugs in homes
11/06/2019	Rangshikhar	27.311	91.5514	24	Male	Primary level	0	2	0	All time free grazing	Yes	On the animals, In the forests	Both of the places	Throughout the year	From the forest	Native breeds	Adult	Neck region, Groin and udder	Yes	Yes	Dogs, Wild animals (including birds)	Blood sucking, Bite wound, Loss of weight	Don't know	No		No		No	Strongly agree	Agree	Agree	Income through sale of products	Improved shed with CGI Sheet and concrete flooring	Daily	Yes	Litter leaves	Winter	Mastitis, Endoparasitism, Metabolic diseases	To receive medicines for sick animals, To receive deworming drugs, To receive acaricides	Use acaricides	Monthly	Hand dressing	Ticks fall off within few hours	Let it stay on the ground	Never	Never	Brush the animal, Manually remove	Don't know
11/06/2019	Rangshikhar	27.3103	91.552	73	Male	Not attended any school	1	3	0	Stall feeding	Yes	On the animals	Both of the places	Summer	From the forest	Exotic breeds	Old cattle	Neck region	Yes	Yes	Dogs	Blood sucking, Bite wound, Loss of weight, Loss of production	Yes	No		No		Yes	Strongly agree	Agree	Strongly agree	Income through sale of products	Improved shed with CGI Sheet and concrete flooring	Daily	No			Tick infestation, Mastitis, Viral diseases	To receive medicines for sick animals, To receive acaricides, To receive livestock production inputs	Use acaricides, Adopt good farm practices, Don't let animals out for grazing	Monthly	Hand dressing	Ticks fall off within a week	Flush it with running water	Never	Always	Apply salt solution, Apply Xanthophyllum mixture solution	Don't know
11/06/2019	Rangshikhar	27.3111	91.5513	28	Female	Attending/attended non-formal education	0	4	0	Mix of stall feeding and tethered grazing	Yes	On the animals	Both of the places	Summer	Don't know	Exotic breeds	Old cattle	Neck region, Groin and udder	Yes	Yes	Dogs	Blood sucking, Anorexia, Loss of weight, Loss of production	Yes	No		Yes	Pain and irritation, Rash and swelling around the bite	Yes	Strongly agree	Agree	Strongly agree	Income through sale of products	Improved shed with CGI Sheet and concrete flooring	Daily	Yes	Litter leaves	Winter	Mastitis, Metabolic diseases, Tick infestation	To receive medicines for sick animals, To receive deworming drugs, To receive acaricides	Use acaricides, Adopt good farm practices, Manually remove the ticks	Fortnightly	Hand dressing	Ticks fall off within few hours	Let it stay on the ground	Sometimes	Sometimes	Manually remove , Brush the animal	Can be used as pesticides in the vegetable fields, Can be used to get rid of insects, lice, mites and bugs in homes
11/06/2019	Ranshikhar	27.3129	91.5495	45	Female	Not attended any school	0	6	0	Mix of stall feeding and tethered grazing	Yes	On the animals	Both of the places	Summer	Don't know	Don't know	Old cattle	Groin and udder, Chest and axillae, Neck region	Yes	Yes	Dogs	Loss of weight, Bite wound, Blood sucking	Don't know	No		No		Yes	Strongly agree	No opinion	Agree	Family consumption of products	Improved shed with CGI Sheet and concrete flooring	Daily	Yes	Litter leaves	Winter	Mastitis, Endoparasitism, Tick infestation	To receive medicines for sick animals, To receive acaricides, To receive deworming drugs	Use acaricides, Manually remove the ticks	Monthly	Hand dressing	Ticks fall off within a day	Let it stay on the ground	Never	Always	Apply Xanthophyllum mixture solution, Apply salt solution	Don't know
11/06/2019	Rangshikhar	27.3101	91.5514	36	Female	Attending/attended non-formal education	5	0	0	Mix of stall feeding and tethered grazing	Yes	On the animals	Both of the places	Winter	Don't know	Exotic breeds	Old cattle	Neck region	Yes	Yes	Dogs	Loss of production, Loss of weight, Bite wound, Anorexia	Yes	No		No		Yes	Agree	Agree	Agree	Income through sale of products	Improved shed with CGI Sheet and concrete flooring	Daily	Yes	Litter leaves	Winter	Mastitis, Endoparasitism, Viral diseases	To receive medicines for sick animals, To receive deworming drugs, To receive acaricides	Use acaricides, Adopt good farm practices, Manually remove the ticks	Fortnightly	Hand dressing	Ticks fall off within few hours	Let it stay on the ground	Never	Never	Manually remove , Brush the animal	Can be used as pesticides in the vegetable fields
11/06/2019	Rangshikhar	27.31	91.5508	36	Female	Primary level	0	6	0	Mix of stall feeding and tethered grazing	Yes	On the animals, In the forests	Warm places	Summer	From the forest	Exotic breeds	Old cattle	Groin and udder, Neck region	Yes	Yes	Dogs	Blood sucking, Loss of weight, Bite wound	Yes	No		No		No	Strongly agree	Disagree	Agree	Income through sale of products	Improved shed with CGI Sheet and concrete flooring	Daily	No			Viral diseases, Metabolic diseases, Endoparasitism	To receive medicines for sick animals, To receive acaricides, To receive deworming drugs	Use acaricides	Weekly	Hand dressing	Ticks fall off within few days	Flush it with running water	Sometimes	Never	Apply Xanthophyllum mixture solution	Can be used to get rid of insects, lice, mites and bugs in homes, Can be used as pesticides in the vegetable fields
11/06/2019	Rangshikhar	27.3093	91.5524	60	Female	Not attended any school	0	10	0	Stall feeding	Yes	On the animals	Warm places	Summer	Don't know	Exotic breeds	Don't know	Neck region	Yes	Yes	Dogs	Blood sucking, Anorexia, Loss of weight, Loss of production	Don't know	No		No		Don't know	Disagree	Disagree	Disagree	Income through sale of products	Improved shed with CGI Sheet and concrete flooring	Daily	Yes	Litter leaves	Winter	Tick infestation, Bacterial diseases, Metabolic diseases	To receive acaricides, To receive medicines for sick animals	Use acaricides	Fortnightly	Hand dressing	Ticks fall off within few days	Let it stay on the ground	Never	Sometimes	Do nothing	Can be used to get rid of insects, lice, mites and bugs in homes
11/06/2019	Rangshikhar	27.3083	91.5521	60	Female	Not attended any school	2	1	0	Mix of stall feeding and tethered grazing	Yes	On the animals, In the forests	Both of the places	Winter	Don't know	Native breeds	Old cattle	Chest and axillae, Groin and udder	No	Yes	Dogs	Loss of weight, Bite wound, Blood sucking	Yes	No		Yes	Pain and irritation, Rash and swelling around the bite	No	Agree	Strongly disagree	Disagree	Family consumption of products	Conventional Shed (built with local materials)		Yes	Litter leaves	Throughout the year	Bacterial diseases, Endoparasitism, Metabolic diseases	To receive medicines for sick animals, To receive deworming drugs, To receive acaricides	Use acaricides	Occasionally	Hand dressing	Ticks fall off within few days	Let it stay on the ground	Always	Always	Manually remove , Apply Xanthophyllum mixture solution	Don't know
11/06/2019	Ranshikhar	27.3118	91.55	55	Female	Not attended any school	0	7	0	Mix of stall feeding and tethered grazing	Yes	On the animals	Both of the places	Throughout the year	Don't know	Exotic breeds	Old cattle	Neck region, Head region, Groin and udder	Yes	Yes	Dogs	Blood sucking, Loss of weight, Anorexia	Don't know	No		No		No	Agree	Agree	Agree	Family consumption of products	Improved shed with CGI Sheet and concrete flooring	Daily	Yes	Brackern fern	Winter	Endoparasitism, Mastitis, Metabolic diseases	To receive acaricides, To receive deworming drugs, To receive medicines for sick animals	Use acaricides, Manually remove the ticks	Weekly	Hand dressing	Ticks fall off within a day	Let it stay on the ground	Never	Never	Apply salt solution, Apply Xanthophyllum mixture solution	Don't know
11/06/2019	Rangshikhar	27.3089	91.5517	37	Female	Primary level	0	3	0	Mix of stall feeding and tethered grazing	Yes	On the animals	Warm places	Summer	From the forest	Native breeds	Old cattle	Neck region, Groin and udder, Chest and axillae	Yes	Yes	Dogs	Loss of weight, Bite wound, Blood sucking	Yes	No		Yes	Pain and irritation	Yes	Strongly agree	Strongly agree	Strongly agree	Income through sale of products	Improved shed with CGI Sheet and concrete flooring	Daily	No			Mastitis, Plant poisoning, Bacterial diseases	To receive acaricides, To receive deworming drugs, To receive medicines for sick animals	Adopt good farm practices, Don't let animals out for grazing, Use acaricides	Monthly	Hand dressing	Ticks fall off within few days	Flush it with running water	Always	Sometimes	Manually remove	Can be used to get rid of insects, lice, mites and bugs in homes
11/06/2019	Rangshikhar	27.3068	91.5528	60	Female	Not attended any school	0	2	0	Stall feeding	Yes	On the animals, In the forests	Cold places	Throughout the year	From the forest	Exotic breeds	Adult	Neck region, Groin and udder	Yes	Yes	Dogs	Blood sucking, Loss of weight, Bite wound	No	No		Yes	Pain and irritation, Rash and swelling around the bite	Yes	Strongly agree	Agree	Strongly agree	Income through sale of products	Improved shed with CGI Sheet and concrete flooring	Weekly	Yes	Litter leaves	Winter	Mastitis, Metabolic diseases, Tick infestation	To receive livestock production inputs, To receive deworming drugs, To receive acaricides	Use acaricides	Weekly	Hand dressing	Ticks fall off within few hours	Flush it with running water	Always	Always	Apply Xanthophyllum mixture solution	Can be used as pesticides in the vegetable fields
11/06/2019	Rangshikhar	27.3068	91.5528	29	Female	Secondary school	0	4	0	Stall feeding	Yes	On the animals	Both of the places	Summer	Don't know	Native breeds	Old cattle	Neck region	No	Yes	Dogs	Anorexia, Loss of weight, Loss of production, Bite wound	Yes	No		Yes	Pain and irritation	Yes	Agree	Disagree	Agree	Income through sale of products	Improved shed with CGI Sheet and concrete flooring	Daily	No			Mastitis, Viral diseases, Tick infestation	To receive medicines for sick animals, To receive acaricides	Use acaricides, Use homemade remedies	Occasionally	Hand dressing	Ticks fall off within a day	Collect and throw it in the field	Sometimes	Sometimes	Apply Xanthophyllum mixture solution, Apply salt solution, Manually remove	Can be used to get rid of insects, lice, mites and bugs in homes, Can be used as pesticides in the vegetable fields
11/06/2019	Rangshikhar	27.31	91.5507	38	Female	Attending/attended non-formal education	0	7	0	Stall feeding	Yes	On the animals	Warm places	Summer	Don't know	Exotic breeds	Old cattle	Neck region, Feet (ie between or just above the hooves)	Yes	Yes	Dogs	Loss of weight, Bite wound, Loss of production	Yes	No		Yes	Rash and swelling around the bite, Pain and irritation, Fever and headache	Yes	Strongly agree	Disagree	Disagree	Income through sale of products	Improved shed with CGI Sheet and concrete flooring	Daily	Yes	Litter leaves	Winter	Bacterial diseases, Viral diseases, Metabolic diseases	To receive medicines for sick animals, To receive acaricides, To receive deworming drugs, To receive livestock production inputs	Use acaricides, Don't let animals out for grazing	Monthly	Hand dressing	Ticks fall off within a day	Flush it with running water	Always	Sometimes	Apply salt solution, Apply Xanthophyllum mixture solution	Can be used as pesticides in the vegetable fields, Can be used to get rid of insects, lice, mites and bugs in homes
11/06/2019	Rangshikhar	27.3062	91.556	65	Female	Not attended any school	0	4	0	Stall feeding	Yes	On the animals	Warm places	Summer	Don't know	Exotic breeds	Old cattle	Neck region, Groin and udder	Yes	Yes	Dogs	Blood sucking, Anorexia, Loss of weight	Yes	No		No		Yes	Strongly agree	Strongly agree	Strongly agree	Family consumption of products	Improved shed with CGI Sheet and concrete flooring	Daily	Yes	Paddy straw	Winter	Mastitis, Metabolic diseases, Tick infestation	To receive medicines for sick animals, To receive deworming drugs, To receive acaricides	Use acaricides, Manually remove the ticks	Fortnightly	Hand dressing	Ticks fall off within a day	Let it stay on the ground	Never	Never	Do nothing	Don't know
11/06/2019	Rangshikar	27.3755	91.5572	40	Female	Not attended any school	0	4	0	Mix of stall feeding and tethered grazing	Yes	On the animals, In the forests	Cold places	Summer	Don't know	Exotic breeds	Adult	Neck region, Dewlap	Yes	Yes	Dogs	Loss of weight, Anorexia, Bite wound, Blood sucking, Loss of production	Yes	No		Yes	Pain and irritation, Rash and swelling around the bite	Don't know	Strongly agree	Strongly agree	Strongly agree	Income through sale of products	Improved shed with CGI Sheet and concrete flooring	Weekly	No			Mastitis, Endoparasitism, Tick infestation	To receive medicines for sick animals, To receive acaricides, To receive deworming drugs	Use acaricides, Manually remove the ticks, Adopt good farm practices	Fortnightly	Hand dressing	Ticks fall off within a day	Let it stay on the ground	Always	Always	Manually remove , Brush the animal	Can be used as pesticides in the vegetable fields, Can be used to get rid of insects, lice, mites and bugs in homes
11/06/2019	Rangshikhar	27.306	91.5542	57	Female	Not attended any school	0	1	4	Stall feeding	Yes	On the animals, In the forests	Cold places	Winter	From the forest	Native breeds	Old cattle	Neck region, Groin and udder, Dewlap	No	Yes	Dogs	Blood sucking, Loss of weight	Don't know	No		Yes	Pain and irritation	No	Strongly agree	Agree	Agree	Income through sale of products	Improved shed with CGI Sheet and concrete flooring	Daily	No			Mastitis, Bacterial diseases, Metabolic diseases	To receive acaricides, To receive medicines for sick animals, To receive deworming drugs	Use acaricides, Use homemade remedies	Monthly	Hand dressing	Ticks fall off within a day	Let it stay on the ground	Sometimes	Sometimes	Apply Xanthophyllum mixture solution	Can be used as pesticides in the vegetable fields
11/06/2019	Rangshikhar	27.3038	91.5553	41	Female	Attending/attended non-formal education	0	6	0	Mix of stall feeding and tethered grazing	Yes	On the animals, In the forests	Both of the places	Summer	From the forest	Exotic breeds	Don't know	Neck region, Groin and udder, Chest and axillae	No	Yes	Dogs	Loss of weight, Bite wound, Loss of production, Blood sucking	No	No		No		Yes	Strongly agree	Strongly agree	Agree	Income through sale of products	Improved shed with CGI Sheet and concrete flooring	Daily	Yes	Litter leaves	Winter	Plant poisoning, Endoparasitism, Tick infestation	To receive medicines for sick animals, To receive acaricides, To receive deworming drugs	Use acaricides, Use homemade remedies, Manually remove the ticks	Occasionally	Hand dressing	Ticks fall off within a day	Flush it with running water	Always	Sometimes	Manually remove , Brush the animal, Apply Xanthophyllum mixture solution, Apply salt solution	Don't know
11/06/2019	Rangshikhar	27.3031	91.5568	53	Female	Attending/attended non-formal education	0	4	0	Stall feeding	Yes	On the animals, In the forests	Cold places	Summer	From the forest	Exotic breeds	Old cattle	Neck region, Groin and udder	No	Yes	Dogs	Blood sucking, Bite wound, Loss of weight, Loss of production	Don't know	No		Yes	Pain and irritation, Rash and swelling around the bite	Yes	Strongly agree	Disagree	Agree	Income through sale of products	Improved shed with CGI Sheet and concrete flooring	Daily	Yes	Litter leaves	Winter	Plant poisoning, Mastitis, Viral diseases	To receive livestock production inputs, To receive medicines for sick animals, To receive acaricides	Use acaricides	Fortnightly	Hand dressing	Ticks fall off within a day	Let it stay on the ground	Never	Always	Apply salt solution, Apply Xanthophyllum mixture solution	Can be used to get rid of insects, lice, mites and bugs in homes
11/06/2019	Panthang	27.3031	91.5562	38	Female	Primary level	0	3	0	Mix of stall feeding and tethered grazing	Yes	On the animals	Both of the places	Throughout the year	Don't know	Exotic breeds	Young calves	Neck region, Groin and udder	Yes	Yes	Dogs	Blood sucking, Bite wound, Loss of weight, Loss of production	Yes	No		Yes	Pain and irritation, Rash and swelling around the bite	Yes	Strongly agree	Agree	Strongly agree	Income through sale of products	Improved shed with CGI Sheet and concrete flooring	Daily	Yes	Litter leaves	Winter	Endoparasitism, Plant poisoning, Tick infestation	To receive medicines for sick animals, To receive deworming drugs, To receive acaricides	Use acaricides, Manually remove the ticks, Adopt good farm practices	Fortnightly	Hand dressing	Ticks fall off within a day	Flush it with running water	Always	Sometimes	Brush the animal, Manually remove	Don't know
11/06/2019	Rangshikhar	27.303	91.5548	54	Female	Not attended any school	0	7	0	Mix of stall feeding and free grazing	Yes	On the animals	Cold places	Throughout the year	From the forest	Exotic breeds	Old cattle	Neck region, Chest and axillae, Groin and udder	Yes	Yes	Dogs	Anorexia, Blood sucking	Don't know	No		No		Don't know	Strongly agree	Strongly agree	Agree	Family consumption of products	Improved shed with CGI Sheet and concrete flooring	Daily	Yes	Litter leaves	Winter	Mastitis, Metabolic diseases, Tick infestation	To receive medicines for sick animals, To receive acaricides, To receive livestock production inputs	Use acaricides	Monthly	Hand dressing	Ticks fall off within a day	Let it stay on the ground	Never	Never	Apply Xanthophyllum mixture solution, Apply salt solution	Don't know
11/06/2019	Rangshikhar	27.3017	91.5595	19	Female	Secondary school	5	1	1	Mix of stall feeding and free grazing	Yes	On the animals	Warm places	Summer	Don't know	Native breeds	Young calves	Neck region	No	Yes	Dogs	Loss of weight, Blood sucking	Yes	No		No		Yes	Strongly agree	Agree	Strongly agree	Income through sale of products	Improved shed with CGI Sheet and concrete flooring	Daily	Yes	Litter leaves	Winter	Metabolic diseases, Endoparasitism, Tick infestation	To receive medicines for sick animals, To receive acaricides, To receive deworming drugs	Use acaricides	Occasionally	Hand dressing	Ticks fall off within few hours	Let it stay on the ground	Never	Sometimes	Manually remove	Don't know
11/06/2019	Rangshikhar	27.3028	91.56	50	Female	Attending/attended non-formal education	0	1	7	Mix of stall feeding and free grazing	Yes	On the animals, In the forests	Cold places	Summer	Don't know	Exotic breeds	Young calves	Chest and axillae, Groin and udder, Neck region	Yes	Yes	Dogs	Loss of production, Loss of weight, Anorexia, Blood sucking	No	No		Yes	Pain and irritation	No	Strongly agree	Strongly agree	Strongly agree	Income through sale of products	Improved shed with CGI Sheet and concrete flooring	Daily	No			Tick infestation, Mastitis, Endoparasitism	To receive acaricides, To receive medicines for sick animals, To receive deworming drugs	Use acaricides	Occasionally	Hand dressing	Ticks fall off within a day	Let it stay on the ground	Never	Sometimes	Manually remove	Can be used as pesticides in the vegetable fields
11/06/2019	Rashiko	27.4466	91.5763	42	Female	Primary level	0	6	0	Mix of stall feeding and tethered grazing	Yes	On the animals	Both of the places	Summer	Don't know	Exotic breeds	Old cattle	Neck region, Groin and udder	Yes	Yes	Dogs	Blood sucking, Anorexia, Loss of weight, Loss of production	Yes	No		Yes	Pain and irritation	Yes	Strongly agree	Disagree	Strongly agree	Income through sale of products	Improved shed with CGI Sheet and concrete flooring	Daily	Yes	Litter leaves	Winter	Mastitis, Tick infestation, Endoparasitism	To receive medicines for sick animals, To receive acaricides, To receive deworming drugs	Use acaricides, Adopt good farm practices, Manually remove the ticks	Weekly	Hand dressing	Ticks fall off within few hours	Let it stay on the ground	Sometimes	Sometimes	Manually remove , Brush the animal	Can be used as pesticides in the vegetable fields
11/06/2019	Rangshikhar	27.3028	91.56	50	Female	Attending/attended non-formal education	0	4	0	Mix of stall feeding and tethered grazing	Yes	In the forests, On the animals	Both of the places	Summer	Don't know	Exotic breeds	Heifers	Neck region, Chest and axillae, Groin and udder	No	Yes	Dogs	Loss of weight, Bite wound, Blood sucking	Yes	No		Yes	Pain and irritation, Rash and swelling around the bite	Yes	Strongly agree	Agree	Strongly agree	Income through sale of products	Improved shed with CGI Sheet and concrete flooring	Daily	Yes	Litter leaves	Winter	Tick infestation, Mastitis, Metabolic diseases	To receive medicines for sick animals, To receive acaricides, To receive deworming drugs	Use acaricides	Fortnightly	Hand dressing	Ticks fall off within few days	Flush it with running water	Sometimes	Always	Apply salt solution, Apply Xanthophyllum mixture solution	Can be used to get rid of insects, lice, mites and bugs in homes
